# Supplementary material for: Intestinal Salmonella typhimurium Infection Leads to miR-29a Induced Caveolin 2 Regulation
Source: PLoS One. 2013 Jun 24;8(6):e67300. doi: 10.1371/journal.pone.0067300 (PMC3691122; doi:10.1371/journal.pone.0067300)
Supplement: Table S1 — Determined clusters after mRNA specific microarrays including log 2 ratios and determined pathway involvement. (XLS) [file pone.0067300.s003.xls]

## Sheet: TM4_il_SET-EF_ClusterKMC_SET-EF
				log2 Ratio
Cluster	Number	pigoligo ID	Ensembl ID	C-3h	S-3h	SP-3h	C-3d	S-3d	SP-3d	C-28d	S-28d	SP-28d	KEGG Pathway
1	1	17291:18969_10874055:f	ENSG00000175497	1.92683	-0.347252	0.723272	2.82142	-0.537609	0.580938	0.611299	0.358535	0.277562
	2	2542:792_CL1Contig3:r	ENSG00000179526	2.09868	0.52181	0.464137	1.27275	-0.557523	0.743074	0.64565	0.051814	0.381526
	3	3747:7045_CL1Contig1:f	ENSG00000100084	2.41107	0.369909	0.763333	2.63955	-0.529589	0.629465	0.720559	0.208416	0.0880103
	4	15634:20294_CL1Contig1:r	ENSG00000182093	0.224889	-1.34287	-0.560228	0.595786	-0.665874	-1.18459	0.0600839	-1.13715	-1.20973
	5	34508:46305_54563560:r	ENSG00000197056	0.267194	-0.538747	-0.253911	0.721447	-0.222651	-0.515949	1.38683	-1.5257	-0.420801
	6	4458:4147_40470717:f	ENSG00000090857	1.79043	-0.150031	0.697179	2.62432	-0.654029	0.470663	0.848892	0.186925	0.245892
	7	9172:7980_CL1Contig1:r	ENSG00000162298	2.1887	0.448436	0.859498	1.62015	-0.192098	0.508113	0.924637	0.310007	0.466511
	8	14078:45360_CL312Contig1:r	ENSG00000132330	0.569698	-0.492514	-0.184934	0.580436	-0.166249	-0.538737	1.01756	-1.44488	-0.528083
	9	32590:8863_CL1Contig3:r	ENSG00000170502	2.44734	0.0128431	0.457348	1.45258	-0.670564	0.557626	0.182641	-0.00383187	0.0563433
	10	30201:4210_51307284:r	ENSG00000180269	-1.74198	-3.23327	-1.3895	-0.747973	-1.78822	-1.83639	-1.02596	-1.90756	-1.42841
	11	34775:29922_40798863:f	ENSG00000151474	0.686556	0.171376	0.405828	1.50982	-0.0877334	0.26529	0.458685	-0.322046	-0.0204641
	12	30347:45360_C0007745h11-3:f	ENSG00000009413	0.179865	-1.04934	-0.416356	0.577258	-0.658532	-0.776937	0.783855	-1.49146	-0.956799
	13	34719:45360_59774726:r	ENSG00000138759	0.766723	-0.674847	-0.252491	0.716267	-0.253615	-0.500547	1.16664	-1.58032	-0.477334
	14	12055:1190_CL1Contig2:f	ENSG00000099797	2.16469	0.0785145	0.540486	1.48971	-0.350497	0.648832	-0.0960269	0.30159	0.326622
	15	34303:4557_59826539:f	ENSG00000172733	0.168237	-0.722277	-0.3937	0.644303	-0.480049	-0.514612	0.995953	-1.54745	-0.77541
	16	34835:7021_29281024:r	ENSG00000137076	0.12179	-0.854522	-0.419106	0.749923	-0.363459	-0.547984	0.854277	-1.47561	-0.764431
	17	10919:9123_CL1Contig1:r	ENSG00000082805	2.38293	-0.314857	0.739101	2.48144	-0.733648	0.0519603	0.555584	0.2114	0.311156
	18	34518:45360_C0007736o22-3:r	ENSG00000197064	0.397787	-0.595078	-0.237553	0.688501	-0.262209	-0.45674	1.17162	-1.69457	-0.495367
	19	34689:1536_38010348:f	ENSG00000086967	0.217175	-0.354599	-0.220954	0.824927	-0.232967	-0.463259	1.04409	-1.65237	-0.785285
	20	16693:726_18535310:f	ENSG00000176555	0.671986	-0.736714	-0.717835	1.03219	-0.889068	-1.3552	0.987701	-1.43345	-1.56313
	21	18561:4448_CL1Contig1:r	ENSG00000125976	0.625835	-0.288933	0.497941	1.30513	-0.155882	0.249234	0.0673231	-0.229928	0.0919225
	22	33033:23457_1632908:f	ENSG00000179087	2.44959	0.572111	-0.0661649	1.54688	0.289995	0.786012	2.73157	1.04767	2.02048
	23	11527:16919_CL2Contig1:r	ENSG00000168890	1.88604	-0.688279	0.753027	2.4326	-0.476864	0.359557	0.535131	0.327411	0.261741
	24	30480:45360_7843168:f	ENSG00000020181	1.84539	-0.113235	0.79019	2.88788	-0.633283	0.547456	0.830586	0.501389	0.371569
	25	32989:45360_CL661Contig1:f	ENSG00000178769	0.256556	-0.642871	-0.340813	0.668909	-0.126654	-0.508108	1.13186	-1.39074	-0.855884
	26	34298:11322_15040427:f	ENSG00000185267	0.17963	-0.357732	-0.495934	0.557635	-0.357835	-0.3653	0.918968	-1.18234	-0.40928
	27	3613:9434_33290175:f	ENSG00000197312	0.468905	-0.357217	-0.731544	0.973824	-0.80621	-1.15557	1.11574	-1.60518	-1.13136
	28	4899:26561_6844990:f	ENSG00000141524	1.612	0.489147	-0.108846	0.560227	-0.0158008	0.559149	1.01467	-0.257158	0.127145
	29	14980:45360_13308382:f	ENSG00000197547	0.0544949	-0.643346	-0.605902	0.750575	-0.576927	-0.683515	1.05704	-1.8634	-0.890008
	30	34219:13606_41139621:r	ENSG00000188158	0.573956	-0.3317	-0.536008	0.509799	-0.424734	-0.359433	1.12867	-1.39559	-0.552921
	31	10764:8413_37799115:r	ENSG00000133687	0.0908761	-0.686314	-0.603851	0.675193	-0.501725	-0.632388	0.902124	-1.63739	-0.949257
	32	34899:44862_59812126:f	ENSG00000075711	0.401506	-0.453093	-0.192934	0.736819	-0.482645	-0.594086	0.888589	-1.54867	-0.71826
	33	8880:15490_CL1Contig2:f	ENSG00000180353	2.00099	-0.141297	0.824269	2.35648	-0.528058	0.466463	0.6309	0.367467	0.34059
	34	3430:23854_CL1Contig1:r	ENSG00000143742	0.247478	-0.745104	-0.303947	0.620875	-0.800819	-0.421382	0.856021	-1.7672	-0.650291
	35	7809:25830_CL1Contig1:r	ENSG00000186260	0.585327	0.114686	-0.776397	0.749096	-0.814088	-0.959287	1.00389	-1.23823	-1.32851
	36	5715:6843_CL1Contig1:f	ENSG00000135926	0.664758	-0.0823053	-0.570883	0.197242	-0.412062	-0.419554	1.00733	-0.554002	-0.245938
	37	11800:30721_CL6Contig1:f	ENSG00000197948	0.51831	0.35892	-0.512799	0.638323	-0.507672	-0.133267	0.375574	-1.26814	-0.756574
	38	14301:15580_CL2Contig1:r	ENSG00000163660	-0.155278	-0.604423	-0.430492	-0.442127	-0.386589	-0.848756	0.0588936	-0.668925	-0.442871
	39	1985:2857_CL3Contig1:f	ENSG00000120690	0.503855	0.118703	0.123824	0.176467	0.136345	0.288947	0.651448	-0.187967	-0.0174106
	40	34805:45360_CL726Contig1:f	ENSG00000197150	0.309486	0.230421	-0.594695	0.653433	-0.490187	-0.724181	0.933451	-1.71667	-0.95327
	41	1294:780_41140516:r	ENSG00000075426	0.121166	0.0889862	-0.883203	0.475252	-0.721486	-1.06363	1.17645	-1.41473	-1.01515
2	42	32109:103_10872889:f	ENSG00000157303	0.931653	1.15432	0.00421258	0.250062	0.0497633	-0.00812788	0.813587	-0.58679	0.201046
	43	34548:28632_CL1Contig1:r	ENSG00000198382	0.714357	1.98027	0.37667	0.338892	0.289866	-0.10823	1.27171	0.183821	0.621893
	44	16115:1647_13307195:f	ENSG00000170175	-0.662766	0.720428	-0.974808	-0.0951476	-0.651536	-0.768822	0.227055	-1.32462	-0.393906
	45	32149:4945_CL2Contig1:r	ENSG00000159113	-0.30422	0.432435	-1.10067	-0.311281	-0.610991	-0.2646	0.553437	-1.31224	-0.343754
	46	35337:35264_2578655:f	ENSG00000148483	0.167863	1.845	-0.163244	0.400747	0.140315	0.0430971	1.01082	-0.374576	0.368903
	47	32597:2876_CL7Contig2:f	ENSG00000168421	-0.209189	0.962136	-0.0280789	0.143934	-0.271432	-0.0933285	0.563183	-0.401534	0.359938
	48	428:13413_CL6Contig1:f	ENSG00000064225	0.153033	0.800219	-0.274116	0.348211	-0.164233	-0.46999	1.08381	-0.778349	0.282886
	49	12474:2873_CL1Contig1:f	ENSG00000170445	0.096508	0.771628	-0.398834	0.42633	-0.141254	-0.248402	0.668845	-0.704482	0.0410677
	50	10779:26832_CL1Contig1:r	ENSG00000118308	1.5974	1.27015	1.07784	0.806109	0.777387	0.204618	1.44758	0.347781	1.09596
	51	425:4855_CL1Contig1:r	ENSG00000080819	1.41751	1.81404	0.702851	0.218506	0.598616	0.108098	1.55129	-0.101522	0.714343
	52	30759:29397_CL1Contig1:r	ENSG00000112414	0.303907	0.884229	0.300841	0.308824	0.2312	0.369485	0.754428	0.107938	0.533432
	53	33285:10105_CL1Contig4:r	ENSG00000178149	1.28653	1.88849	0.938174	0.680308	0.626092	0.147996	1.57678	-0.23078	0.424077
	54	10972:7936_CL21Contig1:f	ENSG00000198189	1.3748	0.693052	0.572927	0.0441364	0.21319	-0.118541	1.37151	0.154369	0.735088	circadian rhythmus
	55	2859:1158_CL1Contig1:r	ENSG00000121671	0.670737	1.31243	0.0373722	0.191982	0.211422	-0.028523	0.875083	-0.387176	0.541079
	56	32234:8639_CL1Contig1:f	ENSG00000167106	0.0300331	1.23108	0.197996	0.209048	0.257417	0.0810909	0.852294	-0.394415	0.45248
	57	5451:7655_CL1Contig1:f	ENSG00000180576	-0.017594	1.15252	-0.339585	-0.11933	-0.239124	-0.47486	0.850033	-0.660961	0.121858
	58	5136:4944_CL3Contig2:f	ENSG00000142484	0.176931	0.921632	-0.398089	0.343038	-0.0656342	-0.0267389	0.769432	-0.684708	0.309447
	59	5400:7711_CL1Contig2:r	ENSG00000141295	1.35253	1.60065	0.225695	0.42565	0.320305	0.232549	1.06743	-0.119691	0.664781
	60	11317:7160_CL3Contig1:f	ENSG00000139613	0.251377	0.797244	-0.648603	-1.11343	-1.64129	-1.13553	1.11435	-1.70216	-0.891613
	61	12721:28383_CL1Contig1:r	ENSG00000154328	0.303317	1.03647	-0.066365	0.27998	0.0498715	-0.297556	0.959923	-0.604622	0.316255
	62	5575:45360_CL6Contig1:r	ENSG00000168542	-0.304811	1.02318	-1.31631	-0.87772	-1.3438	-1.29554	0.230804	-1.24192	-1.07754	ECM receptor interaction
	63	19422:20231_CL1Contig1:r	ENSG00000087088	0.489708	1.08332	0.00123517	0.345872	0.264399	-0.030846	0.552184	-0.36186	0.501994	colorectal cancer, apoptosis
	64	35102:21124_10874483:r	ENSG00000187535	0.112475	0.928429	-0.356579	-0.0258733	-0.303766	-0.0714352	0.574443	-0.877771	0.109653
	65	14859:4169_CL1Contig1:f	ENSG00000115652	0.407628	1.1189	0.00595429	0.433643	0.11045	-0.0181048	0.897495	-0.571456	0.239187
	66	31412:7229_15414241:f	ENSG00000100368	1.06809	1.87793	0.559488	0.28811	0.187962	0.26721	1.79995	-0.463969	0.601139	apoptosis
	67	6350:11763_CL2Contig1:f	NEWSINFRUG00000152155	0.289914	2.01089	0.521282	0.542529	0.29272	0.397717	1.7007	-0.439908	0.736027
	68	11525:2987_CL1Contig1:r	ENSG00000152795	-0.0249853	0.541165	0.668185	-0.0622348	0.0153019	-0.769961	0.614271	-0.0873952	-0.496432
	69	12922:45360_CL129Contig1:f	ENSG00000197081	0.20729	1.0071	-0.274312	0.0277823	-0.0564279	-0.10111	0.89721	-0.609132	0.108807
	70	15570:40012_CL2Contig1:r	ENSG00000173334	0.545119	1.08128	-0.192259	-0.25347	-0.375644	-0.190331	0.616959	-0.314336	0.0918608
	71	9574:1156_CL1Contig2:f	ENSG00000143620	0.624067	1.86956	-0.0299538	-0.398746	-0.307141	-0.215222	1.26517	-0.894079	0.224123
	72	1954:4809_CL1Contig1:f	ENSG00000122035	-0.0315701	0.806777	-0.380937	0.213297	-0.15026	-0.348454	0.52878	-0.775615	0.242356
	73	11004:17680_CL1Contig2:f	ENSG00000100357	0.391045	1.60175	0.543678	0.272908	0.421729	0.313935	1.338	-0.147152	0.944945
	74	11242:2664_CL4Contig1:f	ENSG00000174233	-0.641828	1.41044	-0.778253	-0.769483	-1.49082	-0.526156	0.797789	-1.57254	-0.868466
	75	12227:17077_CL1Contig1:r	ENSG00000141968	0.201802	1.3411	-0.00347557	0.265051	0.178962	0.0539784	0.777222	-0.542648	0.443744
	76	15117:1489_CL5Contig1:r	ENSG00000160883	1.38702	1.83646	0.947071	0.020976	0.65834	-0.288346	1.68568	-0.492677	0.367629
	77	31747:45360_CL195Contig1:f	ENSG00000084636	-0.253101	1.51698	-0.790729	-0.922476	-1.25315	-1.04038	0.965012	-1.23623	-1.04579
	78	7739:10142_33291681:r	ENSG00000170145	-0.0350625	2.12733	-0.915637	-0.744749	-1.40541	-0.465856	1.58394	-1.59462	-0.316333
	79	8873:8562_CL1Contig1:f	ENSG00000162341	-0.120866	1.37487	-0.00429132	0.407312	0.14714	-0.308865	1.00437	-0.697717	0.5709
	80	32435:45360_51330125:r	ENSG00000166188	0.00223267	0.753998	-0.376028	0.235723	-0.0498144	-0.172344	0.465621	-0.729479	0.370647
	81	5372:45360_CL21Contig2:r	ENSG00000108821	-0.412637	1.36365	-0.700178	-0.804246	-1.42334	-0.629522	0.568953	-1.82868	-0.435112	ECM receptor interaction
	82	6714:18886_33291451:r	ENSG00000114631	0.489568	1.65609	-0.117168	-0.554466	-0.210767	-0.557294	1.21872	-0.663329	0.15769
	83	9093:3660_CL1Contig1:r	ENSG00000162144	0.866972	1.79024	0.322018	0.41575	0.290282	0.29026	1.16004	-0.203661	0.369023
	84	32339:3353_CL1Contig1:r	ENSG00000164265	1.83906	2.7179	0.731978	0.338525	0.822049	0.370439	2.17342	-0.436764	1.18538
	85	19617:3114_CL1Contig1:r	ENSG00000117154	0.286698	0.606143	-0.620215	-0.0285037	-0.235495	-0.0570184	0.812671	-0.876636	-0.264947
	86	32954:3531_CL1Contig1:r	ENSG00000176720	0.3683	1.19102	0.0809034	0.377275	0.178867	-0.0397188	1.10267	-0.617515	0.54715
	87	33102:3116_CL1Contig1:f	ENSG00000160963	0.187994	2.1366	-0.785435	-0.576737	-1.4443	-0.524207	1.84421	-1.65681	-0.460484
	88	30545:18004_14201853:f	ENSG00000085552	0.437103	1.29076	-0.428214	-0.0359901	-0.203852	-0.00946033	0.483943	-1.04496	0.143732
	89	30730:5134_CL5Contig1:f	ENSG00000110975	-0.817045	1.5672	-1.03575	-0.995561	-1.67526	-1.08952	1.50895	-1.86694	-1.07904
	90	32910:3605_CL2Contig1:f	ENSG00000010327	0.222035	1.38732	0.127335	0.459368	0.151754	0.0280145	1.45236	-0.530449	0.441505
	91	18281:28875_37986519:r	ENSG00000178531	0.195899	1.6849	-0.389662	-0.51328	-0.897192	-0.683937	0.959189	-1.15311	-0.712961
	92	34650:45360_54562593:r	ENSG00000178769	0.605653	1.40026	-0.0455888	0.170849	0.0337874	0.0437502	1.01902	-0.430681	0.48737
	93	8106:6279_CL1Contig1:r	ENSG00000106246	1.15561	2.24196	0.921499	0.0977824	0.749714	0.0958279	2.13291	-0.280108	0.417283
	94	17597:18157_CL3Contig1:f	ENSG00000164182	-0.0055756	0.866047	-0.176225	0.316638	0.0640539	0.0766579	0.697253	-0.594481	0.19621
	95	19414:19251_CL2Contig1:f	ENSG00000166477	-0.100432	0.124153	-0.435147	-0.442315	-0.191585	-0.611622	1.1855	-0.672212	-0.124452
	96	9400:285_CL1Contig4:f	ENSG00000165349	0.107522	1.13423	-0.452879	-0.0806021	0.0441941	0.0642196	0.557772	-0.437829	-0.150519
	97	18516:25300_15030687:f	ENSG00000168970	0.31581	1.42788	-0.536412	-0.23665	-0.719445	-0.178414	0.996608	-0.889116	-0.152793
	98	7619:4415_9017160:f	ENSG00000118596	0.441451	1.29872	-0.110925	0.374292	0.0924165	-0.133786	0.962272	-0.685806	0.364123
	99	9660:1831_CL1Contig1:r	ENSG00000189171	0.205216	1.17227	-0.409282	0.143395	-0.0370643	-0.0323014	0.767928	-0.697552	0.343079
	100	1824:6658_CL1Contig2:f	ENSG00000120696	-0.091423	0.494802	-0.541904	0.0596848	-0.169767	-0.192137	0.49941	-0.936587	0.152061
	101	10490:6011_CL1Contig1:f	ENSG00000171243	0.17185	0.694148	-0.0192397	0.113672	0.185408	-0.316511	0.801542	-0.53648	0.188989
	102	18010:22232_CL1Contig1:f	ENSG00000114529	1.25669	1.76316	0.490702	0.262926	0.348936	-0.0623759	1.36537	-0.1819	0.727328
	103	18849:22760_CL1Contig1:r	ENSG00000014919	0.734913	1.07249	0.317959	0.441564	0.23005	0.106483	1.41049	-0.183849	0.512943
	104	16700:38522_CL1Contig2:r	ENSG00000003402	0.923527	0.758237	0.861891	0.4618	0.555993	-0.0195401	0.811714	-0.170304	0.531003	apoptosis
	105	17799:8108_14658238:f	ENSG00000173166	0.227821	0.68558	-0.112155	0.402923	0.188085	-0.128018	0.801377	-0.474059	0.623371
	106	19441:10627_CL1Contig1:f	ENSG00000169136	1.58737	2.12365	0.774154	0.364154	0.676466	0.142479	1.63428	-0.161855	0.600369
	107	3716:8508_54489671:f	ENSG00000206090	1.03048	1.47272	0.163339	0.248529	0.349389	0.355584	1.57411	-0.325076	0.552986
	108	5650:26707_CL1Contig2:f	ENSG00000115457	0.343517	0.938599	-0.222142	0.619775	-0.0713267	0.0217604	0.800485	-0.674742	0.238989
	109	7717:439_CL1Contig1:f	ENSG00000089486	0.4975	1.70137	0.479272	0.549013	0.577429	-0.332854	1.63151	-0.376231	0.447898
	110	1758:7921_CL1Contig1:r	ENSG00000152284	-0.187687	0.964482	-0.382563	0.030887	-0.266527	-0.43007	0.308358	-0.602952	0.0717358	colorectal cancer
	111	18976:43863_CL5Contig1:f	ENSG00000127418	-0.099371	1.26856	-0.41118	0.57605	-0.134439	-0.407718	1.20083	-1.08058	-0.111721
	112	33479:241_CL1Contig2:f	ENSG00000185515	0.542871	0.734969	-0.254856	0.120858	-0.0597241	-0.472068	0.641825	-0.840968	0.0783421
	113	15259:19065_2072391:f	ENSG00000112038	-0.0475284	0.709099	-0.386607	0.444952	-0.114683	-0.0802117	0.613513	-0.719747	0.155513
	114	1831:45360_CL66Contig1:f	ENSG00000187498	-0.507162	1.27947	-0.992498	-1.07257	-1.54299	-0.954373	1.20229	-1.77124	-0.79875	ECM receptor interaction
	115	5416:817_CL2Contig1:r	ENSG00000006283	1.32733	1.96911	1.15513	0.872075	0.679133	0.192845	2.20409	0.0982795	0.563267
	116	17285:2979_CL1Contig1:f	ENSG00000139133	0.827648	1.13264	0.495497	-0.069321	0.0775021	-0.432053	0.964872	-0.310869	-0.0700388
	117	11596:45506_CL3Contig1:f	ENSG00000147862	-0.401554	0.0553359	-1.27216	-0.29403	-0.869217	-0.489385	0.392107	-1.46428	-0.813407
	118	13944:45360_CL227Contig1:r	ENSG00000197928	-0.0550789	0.297734	-0.594186	0.178911	-0.402408	-0.683865	0.863769	-0.60783	-0.522137
	119	16198:14318_CL1Contig1:r	ENSG00000090920	0.219877	0.889382	-0.0919498	0.408044	0.110358	0.0783087	0.393016	-0.530996	0.389602
	120	9425:8442_CL1Contig1:f	ENSG00000117410	0.331944	0.733376	-0.104712	0.439899	-0.0735834	0.129946	0.30335	-0.551718	0.411355
	121	30556:5712_40466947:f	ENSG00000089639	-0.0453057	1.05164	0.0201648	0.351197	-0.035585	0.0722358	0.488252	-0.443325	0.368499
	122	30172:24960_CL3Contig1:f	ENSG00000122481	-0.0187467	0.524112	-0.321083	0.323697	-0.0284621	-0.0585463	0.494117	-0.6886	0.347996
	123	34432:29333_6728160:f	ENSG00000179094	-0.106633	1.10259	-0.303581	0.3998	0.0376582	0.0443941	0.94178	-0.699314	0.284788	circadian rhythmus
	124	18832:17824_CL1Contig2:f	ENSG00000106077	0.153718	0.417944	-0.0919225	0.464022	0.0515243	-0.140786	0.40882	-0.56362	0.360559
	125	31214:23383_14198899:f	ENSG00000137142	0.48869	1.33567	-0.0333335	0.48566	0.0404596	-0.100949	0.591321	-0.391332	0.341313
	126	11101:18393_CL1Contig1:r	ENSG00000169372	0.369353	0.456194	-0.0788022	0.288396	-0.0862174	-0.0532786	0.481236	-0.735563	0.224686
	127	19778:30059_CL1Contig2:r	ENSG00000206353	-0.254426	0.973929	-0.320575	0.344457	-0.00309574	-0.0779067	0.42326	-0.499609	0.402503
	128	17199:44491_CL1Contig1:f	ENSG00000175727	-0.400463	0.692273	-0.19291	-0.249777	-0.162598	-0.0884281	0.512644	-0.924773	-0.133673
	129	15500:11574_CL2Contig1:r	ENSG00000069509	-0.134792	0.632687	-0.0928109	0.380196	0.151445	-0.419194	0.0751176	-0.568964	0.254526
	130	12871:13104_CL1Contig1:f	ENSG00000164506	-0.249902	0.745242	-0.285763	0.346354	-0.0474798	-0.139703	0.68442	-0.620427	0.550639
	131	5516:1380_CL4Contig1:r	ENSG00000177283	-0.148353	1.13305	0.0394134	0.449831	0.241603	-0.02793	1.13997	-0.541772	0.460653	colorectal cancer
3	132	551:45360_CL50Contig2:f	ENSG00000065534	-0.66148	-2.17723	-1.69678	-0.591992	-0.73333	-0.933019	0.207864	-0.0676176	-0.801578
	133	17208:2568_CL1Contig1:r	ENSG00000104408	-0.523609	-1.64896	-0.0666159	0.0558234	0	0.128477	-0.278425	0.246619	0.383893
	134	2672:1783_CL1Contig1:f	ENSG00000197214	-0.220282	0.271742	1.26377	-0.389824	0.700248	0.485012	0.555342	0.841694	0.511021
	135	14738:12477_CL1Contig2:f	ENSG00000160014	-0.928719	-2.50211	-0.645287	-1.19592	-0.455125	-0.166421	-1.48442	0.17874	-0.267162
	136	11127:6394_CL1Contig1:f	ENSG00000184007	-0.477809	-0.92564	-0.241632	-0.555847	-0.517918	-0.472225	0.210617	-0.183352	-0.0291362
	137	3086:24927_CL1Contig2:f	ENSG00000109971	0.0939227	-1.15015	-1.50487	-0.0265114	0.0454226	0.156685	0.159374	0.216589	0.699021	Antigen processing and presentation
	138	1996:4617_CL1Contig1:r	ENSG00000136156	-0.259292	-0.710719	-0.63456	-0.478034	-0.329124	-0.188969	-0.514708	0.0657545	0.503159
	139	11630:13080_CL2Contig1:f	ENSG00000138792	0.285462	-0.849701	0.39871	0.0542754	0.41348	0.177382	2.189	1.4805	1.89022
	140	19677:1243_CL3Contig1:r	ENSG00000166998	-1.16733	-0.99589	-1.14291	-0.401729	-0.346113	-0.0339716	-0.466996	-0.345164	-0.222495
	141	2982:3506_CL1Contig2:r	ENSG00000149591	-0.454063	-1.36424	-1.64182	0.0511235	-0.26566	-0.176018	-0.676624	0.126571	-0.362084
	142	6504:1401_CL1Contig1:r	ENSG00000140391	-0.620633	-0.84293	-0.562547	-0.719815	-0.573863	-0.187331	-0.0786167	-0.0741958	-0.0102579
	143	14800:5809_CL1Contig1:f	ENSG00000100138	-0.0215616	-0.805814	0.287611	0.0846417	0.240766	0.301668	-0.27121	0.254963	0.487798
	144	15618:27447_CL1Contig1:f	ENSG00000156738	-0.186568	-0.821385	1.12496	0.357874	0.961604	0.987403	1.14895	1.23825	0.912457
	145	30535:2024_CL1Contig4:f	ENSG00000196735	-0.228146	-1.15914	0.000771	0.0872451	-0.0609875	0.434806	-0.418639	0.295254	0.412971	Antigen processing and presentation
	146	1117:45360_CL10Contig1:r	ENSG00000182718	-1.09933	-2.04103	-1.06947	-0.84136	-0.0584022	-0.216842	-1.81448	-0.119262	-0.477442
	147	2480:21101_CL1Contig1:f	ENSG00000132646	-0.376563	-1.05456	0.546248	-0.0878654	0.0950101	0.236126	-0.168287	0.904804	0.112498
	148	30932:4743_8325438:f	ENSG00000125255	-0.315271	-0.841584	-0.269187	1.43011	0.754271	0.643023	2.06193	1.40325	1.54224
	149	10263:1097_CL2Contig1:r	ENSG00000105968	-0.150341	0.0304538	0.635965	0.317022	0.585974	0.537289	0.520101	0.563583	1.01462
	150	10944:20960_CL1Contig2:r	ENSG00000100129	-0.731238	-0.840908	-0.129503	-0.146534	-0.103623	-0.0862906	-0.430331	0.105722	-0.139517
	151	10737:2313_CL1Contig1:r	ENSG00000100348	-0.0655883	-0.774183	-0.208249	0.382069	0.0993671	0.0928284	0.0221858	-0.187011	0.395118
	152	16526:45360_CL389Contig1:r	ENSG00000132703	-0.988402	-2.47844	-2.3752	-0.469525	-0.303998	-0.222228	-0.675722	-0.252043	-0.432192
	153	7269:2024_CL1Contig3:f	ENSG00000196735	-0.15446	-0.717541	-0.0404807	0.0744484	-0.110256	0.360414	-0.327022	0.326537	0.0398928
	154	18375:27730_CL1Contig1:r	ENSG00000146278	-0.539682	-0.596367	0.400818	0.320098	-0.154068	-0.451781	0.105143	0.187316	0.41566
	155	7329:32384_CL1Contig1:f	ENSG00000204681	-1.13287	-1.04307	-0.531028	-0.123917	0.31354	1.07905	-1.40105	1.11079	0.541948
	156	88:1849_CL1Contig3:f	ENSG00000156976	-0.813928	-2.26375	-0.894912	-1.63268	-1.49941	0.0148133	-0.876593	-0.301688	-0.612659
	157	9315:1317_CL1Contig1:r	ENSG00000116209	-0.396697	-1.44355	-0.679974	-1.46751	-1.14879	-0.311518	-0.717644	-0.266218	-0.615061
	158	12380:3458_CL1Contig1:r	ENSG00000143761	-0.101679	-0.590955	-0.24854	-0.834036	-0.161766	0.0190216	-0.0597227	0.0829077	0.145858
	159	17879:1544_CL1Contig1:r	ENSG00000005893	-0.561591	-1.14668	-0.622243	-0.607726	0.201433	-0.384836	0.547854	1.15274	-0.430445
	160	33470:45360_CL155Contig1:r	ENSG00000183227	0.123052	-0.742872	-0.598299	-0.153351	-0.478546	-0.0641303	-0.54563	-0.298622	0.171132
	161	3635:13625_CL1Contig1:r	ENSG00000117592	-1.47502	-2.33846	-1.39402	-2.40876	-1.72013	-1.53979	-2.15916	-1.33111	-1.55477
	162	2560:32575_15038044:f	ENSG00000175895	-0.0969815	-0.777878	0.57022	-0.522351	0.100242	0.141821	-0.199775	0.554141	-0.0205697
	163	30201:4210_51307284:r	ENSG00000180269	-1.74198	-3.23327	-1.3895	-0.747973	-1.78822	-1.83639	-1.02596	-1.90756	-1.42841
	164	6803:6746_CL1Contig1:f	ENSG00000156983	-0.0773622	0.225159	0.243913	-0.215624	0.327898	0.605252	0.545542	0.908273	0.386705
	165	11303:4039_CL1Contig2:f	ENSG00000110955	-0.237628	-1.23861	-0.505514	-0.0291355	-0.551366	0.0612011	-0.248922	0.194632	-0.186517
	166	661:8233_CL5Contig1:r	ENSG00000176153	-2.78756	-4.44491	-3.61311	-2.2821	-2.07866	-1.78374	-3.25772	-2.42143	-2.10212
	167	32927:43374_CL1Contig1:f	ENSG00000179362	0.47795	-0.673513	0.850029	0.197777	0.514831	0.0865205	-0.0497018	0.939593	0.957159
	168	11490:21668_CL1Contig1:f	ENSG00000132465	-0.850699	-3.87213	-1.96843	-1.57716	-1.42017	-1.23466	-1.04666	-0.0873027	-0.402255
	169	11659:21399_CL1Contig1:f	ENSG00000118785	0.60239	-1.27157	0.185406	0.969626	1.25515	0.861429	0.271849	0.22606	0.784058
	170	4850:23930_CL2Contig1:r	ENSG00000185624	-0.328412	0.0518611	0.633338	0.87595	1.48976	0.97992	0.200174	1.04232	0.793903
	171	10447:6018_CL1Contig1:f	ENSG00000155660	-0.792461	-1.14207	-0.564716	-0.702332	-0.217933	-0.0706506	-0.288618	0.000806	-0.0143277
	172	11106:45360_CL1202Contig1:f	ENSG00000177889	-0.304346	-1.69661	-0.576784	-0.664294	-0.404867	0.0459912	-0.616373	0.357853	-0.34632
	173	17143:11237_CL1Contig1:r	ENSG00000124207	-0.251539	-1.08581	0.0767489	-0.997909	-0.144847	-0.0453318	-0.172023	0.441662	0.136099
	174	5757:23222_CL1Contig1:r	ENSMUSG00000045470	-0.848178	-0.88958	-0.175847	-0.708769	0.173686	0.156902	-0.837235	-0.0933452	0.21414
	175	1646:21096_CL1Contig1:r	ENSG00000119888	-1.27162	-1.9005	-1.3086	-0.47981	-1.32024	-0.712129	-1.43208	-0.805476	-0.233613
	176	3115:1820_CL1Contig1:r	ENSG00000110321	-0.742473	-1.30666	-0.591921	-0.868166	-0.538952	-0.144625	-0.410615	0.232022	0.389799
	177	11290:12477_CL91Contig1:f	ENSG00000166866	0.920893	0.497024	-0.0168583	0.380349	0.678558	0.27208	0.70171	0.719656	0.906891
	178	11756:13902_CL1Contig1:r	ENSG00000113558	-0.668912	-2.41755	-0.277985	-0.15149	-0.339825	-0.471291	-0.997332	0.236124	0.362486
	179	14177:5216_CL1Contig1:f	ENSG00000122862	-0.517894	-2.2256	-0.157888	-0.531062	-0.0923641	-0.050979	-1.17755	-0.412412	0.182534
	180	773:865_CL1Contig3:f	ENSG00000166710	-0.185668	-1.20499	-0.104283	0.245421	0.377259	0.284122	-0.775075	0.191246	0.922581	Antigen processing and presentation
	181	9828:27670_CL1Contig2:f	ENSG00000188761	-0.220221	-1.24162	-0.0722657	-0.825186	0.476552	0.460783	-0.23725	0.662233	0.856171
	182	5858:2829_4717223:f	ENSG00000198726	0.346018	-1.53146	0.589295	-0.137244	0.275363	0.405634	-0.381225	0.815706	1.02865
	183	2103:20096_CL7Contig1:f	ENSG00000088832	-0.267315	-0.26588	0.328162	-0.607971	0.147747	0.0102892	0.729522	0.509292	0.0642949
	184	12820:6979_CL1Contig1:f	ENSG00000136938	-0.385811	-2.23989	0.677409	0.276342	0.723641	0.281627	0.0162797	0.717047	0.688566
	185	30139:18803_49916984:f	ENSMUSG00000020846	-0.0473983	-1.68803	-0.0473521	0.0126	0.354776	0.126215	-0.699139	0.239431	0.456513
	186	34496:23186_59809990:f	ENSG00000107560	-0.474337	-0.0592232	-0.10517	0.197108	0.118317	-0.0541273	0.569291	0.737627	0.18839
	187	19036:15518_CL1Contig3:f	ENSG00000115415	-0.417497	-0.482813	-0.720282	-0.642631	-0.126275	-0.171992	0.384433	0.0720438	0.0522075
	188	7617:390_CL1Contig3:f	ENSG00000152234	-0.54585	-0.831269	-0.0972024	-0.34671	-0.0421949	-0.00947868	-0.769278	0.0842616	-0.0248331
4	189	3082:9750_CL1Contig2:f	ENSG00000110700	0.548548	-1.62846	0.538165	1.58	0.292465	0.0493804	-1.22822	0.594948	-0.00348962	ribosome
	190	6145:164_CL1Contig2:f	ENSG00000145741	0.0888484	-2.0782	0.185964	0.389542	0.0554052	-0.183683	-1.55817	0.510475	-0.027588
	191	4004:12668_CL1Contig2:r	ENSG00000111229	0.476044	-1.299	0.636229	0.73091	0.352354	0.1565	-1.57985	1.00768	0.117027
	192	5112:38267_CL1Contig3:r	ENSG00000198242	0.260136	-1.78973	0.400068	1.17096	0.510669	0.254938	-2.01	1.02227	0.134143	ribosome
	193	12211:11552_CL1Contig1:f	ENSG00000196365	-0.0724332	-0.667373	0.950192	1.23235	0.631974	0.569591	-1.09669	0.338316	0.358967
	194	7133:3914_CL1Contig2:f	ENSG00000198034	-0.129556	-1.40888	0.256447	0.704176	0.103317	0.0193142	-1.75144	0.402559	0.30153	ribosome
	195	11615:9529_CL1Contig1:f	ENSG00000109475	0.0263607	-1.80569	0.380207	1.59047	0.278057	0.199712	-1.01969	0.375432	-0.0439842	ribosome
	196	12448:14913_CL1Contig1:r	ENSG00000164405	-0.88139	-2.27436	-0.423728	0.680891	-0.279242	0.000895	-1.74171	0.0600057	-0.0139307	oxidative phosphorylation
	197	2774:3581_CL1Contig1:r	ENSG00000164919	-0.642564	-2.10242	-0.0419667	0.84718	0.137648	-0.766354	-2.12376	-0.216775	-0.25074	oxidative phosphorylation
	198	35063:8348_CL1Contig1:r	ENSG00000198786	-0.637312	-2.07683	-0.225988	0.788319	-0.45905	-0.726827	-0.383165	-0.467333	-1.2983	oxidative phosphorylation
	199	18591:9_CL1Contig1:f	ENSG00000118181	0.00654746	-2.40914	0.624649	1.19603	0.297899	0.300976	-1.2741	0.236227	-0.198913	ribosome
	200	1378:323_CL1Contig3:r	ENSG00000197958	0.123374	-1.5677	0.628848	0.638513	0.50146	0.250728	-1.82184	0.711843	0.217253	ribosome
	201	16572:9139_CL1Contig1:r	ENSG00000143727	-0.692062	-1.49546	0.452601	0.355018	0.0922432	-0.196767	-1.67762	0.441921	-0.224999
	202	9387:3811_CL1Contig3:f	ENSG00000142937	0.549947	-0.977573	0.784131	1.10954	0.512811	0.226075	-1.13428	0.662269	0.408538	ribosome
	203	10475:8399_CL1Contig1:r	ENSG00000189043	0.205589	-1.64139	0.590288	0.990907	0.606171	0.184097	-1.76189	0.817078	0.271111
	204	11642:1097_CL1Contig1:r	ENSG00000164032	0.574312	-0.729492	0.69126	1.04358	0.721622	0.670193	-1.08364	0.926442	1.23896
	205	11990:44862_CL3Contig1:r	ENSG00000167460	-0.791163	-1.35379	-0.373362	-0.631214	-0.135335	-0.350255	-1.34866	-0.224215	-0.379414
	206	14805:1530_CL1Contig1:r	ENSG00000182714	0.341131	-1.83222	0.714867	1.41177	0.306003	0.210235	-1.24749	0.590928	0.0716759
	207	2781:7197_CL1Contig2:f	ENSG00000156482	0.136746	-1.93102	0.575445	1.35049	0.334339	0.136339	-1.23473	0.505697	0.0490119	ribosome
	208	30936:12661_CL1Contig1:r	ENSG00000125385	0.634398	-1.88231	0.917611	1.77744	0.720869	0.586709	-0.780931	0.622418	0.273539	ribosome
	209	9481:12269_CL1Contig4:f	ENSG00000198886	-0.630974	-1.87342	0.113742	1.45585	-0.0123566	-0.20723	-1.09409	-0.262752	-0.844145	oxidative phosphorylation
	210	11843:32661_CL3Contig1:f	ENSG00000164266	-0.147993	-3.09231	-0.874158	0.839535	0.275634	0.126406	-1.12892	-0.250412	-0.342425
	211	1955:777_CL1Contig1:f	ENSG00000164069	0.288423	-1.85016	0.809688	0.819188	0.448607	0.394629	-2.04606	0.918166	0.239466
	212	2654:2293_CL1Contig1:r	ENSG00000008988	0.557617	-1.02332	1.27584	1.32963	0.813218	0.694689	-1.48306	0.970596	0.706446	ribosome
	213	31441:14826_CL1Contig2:r	ENSG00000087086	0.249462	-1.29009	0.146125	0.337148	-0.0883999	0.0890256	-1.49602	0.302488	0.310467
	214	9692:3572_CL1Contig1:r	ENSG00000163191	0.426059	-1.5713	0.278331	0.623309	0.194983	-0.288207	-1.19814	0.525185	-0.322876
	215	18268:45360_CL141Contig1:f	ENSG00000132432	-0.407645	-2.59637	-0.130023	0.566986	-0.114473	-0.350607	-1.98594	0.106299	0.0768458
	216	2065:16206_CL1Contig1:f	ENSG00000124172	-0.392701	-2.43812	0.570236	1.39272	0.311944	0.27667	-1.09345	0.543396	0.153338	oxidative phosphorylation
	217	16823:6949_CL1Contig1:f	ENSG00000004779	0.0112976	-3.16163	0.326453	0.901676	0.00229998	-0.198821	-1.63633	0.594483	-0.328847
	218	16846:45360_40429211:f	ENSG00000189403	0.413894	-1.141	0.386211	0.910166	-0.0443316	0.261606	-0.40453	0.435841	0.23327
	219	20023:18287_CL2Contig2:f	ENSG00000188765	-0.0277297	-1.76158	0.591472	0.755168	0.483186	-0.129656	-1.83729	0.826743	0.310374
	220	4199:4229_CL1Contig3:r	ENSG00000142534	0.700154	-1.12403	0.611832	1.52562	0.578719	0.383151	-0.799793	0.791104	0.47362	ribosome
	221	4340:13926_CL1Contig1:f	ENSG00000198888	-0.585608	-2.3177	-0.128216	1.39152	-0.45492	-0.48296	-1.52993	-0.0333912	-1.03081	oxidative phosphorylation
	222	9693:28311_CL1Contig1:r	ENSG00000197747	-1.41227	-2.71064	-1.13214	-0.0823707	-0.14409	-0.144515	-2.25313	-0.0681665	-1.05629
	223	16552:1687_CL1Contig1:r	ENSG00000132341	-0.271878	-1.10551	0.150234	0.459581	-0.000477	-0.0118949	-1.0307	0.397482	0.385234
	224	17650:3914_CL1Contig1:r	ENSG00000198034	0.0227838	-1.60183	0.606925	0.607061	0.194699	-0.053765	-1.38552	0.598111	0.369793
	225	3854:785_CL1Contig1:f	ENSG00000164605	-0.0489469	-1.57864	0.292034	0.796832	0.399205	0.012832	-1.53573	0.46968	0.117131
	226	13494:18287_CL1Contig2:r	ENSG00000034510	0.294336	-1.32193	1.03506	1.44438	0.813796	0.672961	-1.42414	0.944635	0.281562
	227	2768:1724_CL1Contig1:r	ENSG00000120963	-0.324107	-1.04806	0.101336	0.828777	0.353657	-0.289087	-0.846509	0.453928	0.187418
	228	4342:20951_CL1Contig2:f	ENSG00000198727	-0.339942	-1.84911	0.422753	1.13464	0.283996	-0.103456	-1.29932	0.422232	-0.412904
	229	11181:14668_CL1Contig2:r	ENSG00000123416	0.357011	-0.244698	0.157607	0.769202	0.273342	0.841789	-0.652555	0.751331	0.910473
	230	12516:7075_CL1Contig1:f	ENSG00000172724	0.182262	-1.45378	0.639879	0.751168	0.326228	0.645499	-1.19799	0.342063	0.311944
	231	17097:12680_CL1Contig1:r	ENSG00000186468	0.190985	-1.89887	0.213849	1.18578	0.231205	0.0156344	-1.75722	0.42337	0.243251	ribosome
	232	14086:13798_CL1Contig2:f	ENSG00000198763	-0.576817	-2.76873	-0.29351	1.72206	-0.565186	-0.750765	-1.13639	-0.195909	-1.52841	oxidative phosphorylation
	233	5467:15896_CL1Contig1:r	ENSG00000182210	0.54721	-1.04896	0.993104	1.04583	0.725024	0.356769	-1.1962	0.530417	0.218459
	234	6987:46145_CL1Contig3:r	ENSG00000008300	0.545086	0.0273679	0.958648	1.23045	0.381733	0.661759	0.33618	1.25794	1.48708
	235	775:12477_CL1Contig3:f	ENSG00000143933	0.153949	-1.4763	0.285884	0.136479	0.583698	-0.171562	-1.51685	0.627968	0.121739
	236	12804:1620_CL1Contig1:r	ENSG00000122705	-0.688142	-0.732948	0.18407	0.214393	0.0991489	-0.291175	-0.861221	-0.161069	-0.00840178
	237	12958:66_CL1Contig1:r	ENSG00000109238	-0.581304	-2.47716	0.149464	1.04665	0.384889	-0.176772	-1.70879	0.259562	-0.327529
	238	11331:2100_CL1Contig2:r	ENSG00000187109	-0.00838777	-1.19188	0.816513	0.385403	0.323605	0.0970361	-0.329398	0.798025	0.0783183
	239	11938:5919_CL1Contig2:f	ENSG00000127184	-0.400688	-2.73711	-0.560162	0.888771	0.088992	-0.624977	-1.71013	-0.0175429	-0.596763	oxidative phosphorylation
	240	18524:17662_CL2Contig2:r	ENSMUSG00000038803	0.374578	-1.43808	0.52888	0.974622	0.794535	0.0239193	-1.41552	0.637661	0.274622
	241	34712:1667_40408558:f	ENSG00000197530	0.35775	-1.90432	0.25903	1.56052	0.292424	0.0904807	-0.979693	0.277786	-0.0332056
	242	10747:16395_CL1Contig2:f	ENSG00000167863	-0.579571	-2.41052	0.156282	0.61806	0.157214	-0.170795	-1.78079	0.417617	-0.521189	oxidative phosphorylation
	243	11123:2248_CL2Contig1:f	ENSG00000135390	-0.0736338	-1.04809	0.599948	0.835291	0.456622	0.371158	-1.36437	0.379855	0.744913	oxidative phosphorylation
	244	13865:10089_CL1Contig1:f	ENSG00000114019	-0.181735	-1.63287	0.770611	1.4265	0.80604	-0.0578799	-1.62827	0.681307	0.465918
	245	2056:38207_CL1Contig2:r	ENSG00000171858	0.241774	-1.17393	0.717998	0.551948	0.924	0.714939	-1.46838	1.00104	0.647966	ribosome
	246	30566:36749_CL1Contig1:r	ENSG00000092010	-0.764307	-1.15593	0.415918	0.517716	0.51315	0.179795	-1.15956	0.769464	0.164816
	247	5917:5732_CL1Contig3:r	ENSG00000142676	0.0891467	-1.589	0.441472	1.25974	0.215032	0.134848	-1.19343	0.339528	-0.14401	ribosome
	248	11718:2119_CL1Contig1:f	ENSG00000185078	-0.133272	-2.13418	0.316091	0.996598	0.117371	-0.15972	-2.00175	0.459432	-0.0684024	ribosome
	249	35024:16948_CL1Contig3:r	ENSG00000198804	-0.657447	-1.21637	-0.160199	0.839513	0.396765	-0.223733	-0.776596	0.054935	0.0496711	oxidative phosphorylation
	250	4343:24843_CL1Contig2:r	ENSG00000198695	-0.654036	-0.752276	0.372093	0.790941	0.268058	-0.431023	-0.598815	-0.370363	-0.68612	oxidative phosphorylation
	251	4801:14591_CL1Contig2:f	ENSG00000125691	-0.0483428	-1.40159	0.377411	0.801193	0.200952	-0.143234	-1.47665	0.0896422	0.0628843	ribosome
	252	1570:45900_CL2Contig1:r	ENSG00000135624	-0.240554	-0.827596	-0.142791	-0.0417639	-0.0119396	0.0503863	-0.926463	0.0163339	-0.279284
	253	9903:7833_CL1Contig1:r	ENSG00000143198	-0.766137	-1.5002	-0.681563	0.152058	-0.622842	-0.265339	-2.33416	-0.0899949	-0.184395
	254	13115:26231_CL1Contig1:f	ENSG00000112306	0.415202	-1.1756	0.849694	1.14535	0.696438	0.173325	-1.64248	0.498255	0.347878	ribosome
	255	583:146_CL1Contig2:r	ENSG00000128951	1.09794	-0.84498	1.33954	1.56773	1.16422	0.426478	-1.53569	1.26599	0.881795
	256	12085:1766_CL3Contig2:f	ENSG00000167815	0.116158	-0.591133	0.61335	0.836475	0.35928	0.293359	-0.986918	0.540353	0.501992
	257	18990:18546_CL1Contig1:r	ENSG00000105648	0.451715	-0.850059	0.823042	0.861811	0.695821	0.615292	-0.923457	0.332196	0.47371
	258	34724:5306_CL3Contig1:f	ENSG00000151164	0.299488	-0.81521	0.138097	0.790646	0.115985	-0.134365	-1.49837	0.47776	0.707477
	259	36:2491_CL1Contig1:r	ENSG00000182899	-0.130053	-1.56207	0.594427	1.32048	0.636091	0.0736488	-1.25408	0.579151	0.181786	ribosome
	260	14977:21671_CL1Contig1:f	ENSG00000131174	-0.278808	-2.33626	0.240081	1.3587	0.508638	0.137576	-1.07154	0.503704	-0.0122933	oxidative phosphorylation
	261	6559:7716_CL1Contig1:r	ENSG00000100902	-0.501114	-1.84609	0.144262	0.794657	0.387122	0.0705653	-1.63059	0.662242	0.150789
	262	8105:17798_CL1Contig1:f	ENSG00000171995	-0.304855	-1.85321	0.505881	0.880732	0.734546	0.266357	-1.9753	0.880715	0.25362
	263	6791:9563_CL1Contig1:r	ENSG00000188846	0.456658	-1.54795	0.420493	1.64654	0.169142	0.340194	-0.965671	0.307062	0.0783004	ribosome
	264	10262:4609_CL1Contig1:r	ENSG00000196262	-0.0930723	-1.48086	0.454075	0.841164	0.582329	0.649668	-1.53862	0.780674	0.575507
	265	4072:7550_CL1Contig2:r	ENSG00000105193	0.745648	-0.916465	1.17059	1.15455	0.825244	0.636189	-1.37671	1.0558	0.931313	ribosome
	266	17637:14182_CL1Contig1:r	ENSG00000147604	-0.216258	-2.13927	0.286141	0.986312	0.273126	-0.249261	-1.87261	0.548218	-0.0417926	ribosome
	267	8753:12616_CL1Contig2:r	ENSG00000138326	0.0269276	-1.96001	0.49966	0.958989	0.243632	-0.0658469	-1.40049	0.366322	-0.190252	ribosome
	268	3379:9189_CL1Contig1:r	ENSG00000182004	0.0277103	-1.85693	0.370097	1.45413	0.407508	-0.0959486	-1.22491	0.0109158	-0.118584
	269	5661:1878_CL1Contig1:f	ENSG00000197756	0.378427	-1.36011	0.765029	1.45136	0.604219	0.472982	-1.18339	0.472729	0.288629	ribosome
	270	19550:20635_CL1Contig1:r	ENSG00000172809	0.118576	-1.9542	0.827275	1.40448	0.734835	0.489796	-1.3554	0.613198	0.382679	ribosome
	271	1272:6316_CL1Contig1:f	ENSG00000135940	0.000625	-1.47058	0.277423	0.82056	0.401701	0.117698	-1.61528	0.351023	0.192362	oxidative phosphorylation
	272	5584:8108_CL1Contig1:r	ENSG00000155368	0.185531	-2.04314	-0.0844925	1.34582	-0.208549	-0.339736	-0.794274	0.205876	-0.334892
	273	6995:14202_CL1Contig1:r	ENSG00000114902	-0.137588	-1.56511	-0.18383	0.343765	-0.229353	-0.308905	-1.35643	0.261468	0.0513729
	274	11324:9365_CL1Contig1:r	ENSG00000196933	0.100641	-1.58904	1.00854	1.04629	0.92692	0.506556	-1.74193	0.850612	0.452705
	275	1663:259_CL1Contig1:r	ENSG00000114391	0.151311	-1.78537	0.666566	1.03052	0.566779	0.416476	-1.63741	0.500511	0.242992	ribosome
	276	20294:23715_2326864:f	ENSG00000198840	-0.483548	-2.88575	0.212447	1.74118	0.364875	0.0531304	-1.29223	0.712795	-0.231728	oxidative phosphorylation
	277	32753:18253_49416730:f	ENSG00000136485	0.321205	-0.112317	0.643979	0.338251	-0.0742353	0.0866645	0.0894435	-0.0582058	0.411775
	278	13344:13015_CL1Contig1:r	ENSG00000088986	-0.151853	-2.92033	-0.519441	0.685945	0.0333484	-0.0808288	-1.99304	0.444064	-0.336154
	279	1364:8891_CL1Contig2:r	ENSG00000162839	0.50048	-1.18296	0.589345	1.04363	0.760031	0.337643	-1.51357	0.667956	0.300634
	280	14171:13239_CL1Contig2:r	ENSG00000131469	-0.316598	-1.69158	0.770882	0.821663	0.729775	0.280438	-1.83765	0.912862	0.191081	ribosome
	281	14481:9281_CL1Contig1:f	ENSG00000198258	0.120176	-1.44308	0.752396	0.896164	0.82239	0.209882	-1.98668	1.05152	0.193341
	282	19579:14261_CL1Contig1:f	ENSG00000170296	0.0885761	-0.619738	0.0891941	0.463557	0.168768	0.301816	-0.584596	0.452988	0.548104
	283	19680:16889_CL1Contig1:r	ENSG00000140264	0.0513379	-1.08432	0.96613	0.822756	0.944399	0.401511	-1.34093	1.08968	0.856251
	284	31824:6168_CL1Contig2:r	ENSG00000145592	0.0991147	-1.85036	0.322535	1.83762	-0.0829509	0.395959	-0.493755	-0.176213	-0.13733	ribosome
	285	14426:3107_CL1Contig1:f	ENSG00000126267	-0.195433	-1.60482	0.217402	0.79849	0.257874	0.341347	-1.75896	0.658204	0.420683	oxidative phosphorylation
	286	20295:14305_CL1Contig1:f	ENSG00000198868	-1.99783	-2.33511	-0.467157	1.06973	-0.221603	-0.491407	-0.765471	-0.906376	-1.25242	oxidative phosphorylation
	287	30175:43944_11693287:f	ENSMUSG00000028367	-0.840289	-2.89867	-0.985558	0.751304	-0.582749	-0.409124	-2.08434	-0.209607	-0.655166
	288	11301:951_CL1Contig1:r	ENSG00000196531	-0.45544	-1.48788	0.104553	0.5415	0.0616818	-0.379438	-1.86393	0.329784	-0.346512
	289	14499:650_CL2Contig1:r	ENSG00000198755	-0.0692844	-1.27371	0.542241	0.90283	0.296919	0.196869	-1.44959	0.423384	0.185047	ribosome
	290	31571:11408_41132274:f	ENSG00000113732	0.0119162	-0.927323	0.0231047	0.476686	-0.188915	0.301394	-0.984938	0.279594	0.365086	oxidative phosphorylation
	291	18699:21005_26018397:f	ENSG00000182271	0.165108	-1.60731	-0.0260623	1.18374	0.216165	0.307538	-0.620717	1.35283	0.393517
	292	3653:10869_CL1Contig1:r	ENSG00000089009	0.480605	-1.67266	0.964185	0.69231	0.480828	-0.292787	-2.05991	0.588555	0.0304393	ribosome
	293	17670:1766_CL1Contig2:f	ENSG00000117450	-0.41987	-1.58919	-0.0349609	0.660674	-0.131399	0.206986	-1.16577	0.277848	0.364211
	294	18028:45360_CL20Contig2:f	ENSG00000131981	-2.40805	-2.9678	-1.77947	-1.10235	-1.84763	-1.15966	-3.29197	-1.26211	-1.38887
	295	19006:7338_CL1Contig2:r	ENSG00000130255	0.230218	-0.710144	0.850579	0.7556	0.295926	0.525796	-0.968335	0.45712	0.586593	ribosome
	296	3813:7247_CL1Contig2:f	ENSG00000145425	-0.021876	-2.50113	0.249009	0.785216	-0.146221	0.135011	-1.91597	0.527883	-0.0815467	ribosome
	297	7791:11885_CL1Contig1:f	ENSG00000134419	-0.00789493	-2.34429	0.767401	1.23214	0.330015	0.0847195	-2.27761	0.490465	0.0266006	ribosome
	298	16107:23139_CL1Contig1:r	ENSG00000166920	-1.0348	-3.02496	-1.44121	-0.158481	-0.874949	-0.943297	-2.16388	-0.251036	-0.178541
	299	14055:37319_CL2Contig1:r	ENSG00000008394	-0.499014	-2.10977	-0.657919	0.605963	-0.0742452	-0.00222631	-1.33294	0.734804	0.616011
	300	30533:2135_14658068:r	ENSG00000075415	-0.780827	-1.20581	-0.526217	-0.184318	-0.467481	-0.205815	-1.05793	-0.191062	0.101144
	301	8911:34290_CL1Contig1:f	ENSG00000198712	-0.96022	-3.19596	-0.251419	1.08735	-0.436201	-0.428903	-0.149688	0.195043	-1.02179
	302	30977:14668_CL1Contig8:f	ENSG00000127824	0.0676118	-0.290325	0.180582	0.673848	0.122739	0.743016	-0.820231	0.508082	0.716498
5	303	19707:1324_CL2Contig1:f	ENSG00000163635	-0.39389	0.675802	-0.203304	0.179445	0.0761124	0.0956456	0.704122	-0.300703	-0.0353571
	304	7046:7178_CL3Contig1:r	ENSG00000016864	-1.62521	0.206292	-2.23388	-0.975679	-0.876583	-0.108814	0.407764	-2.05046	-1.1912
	305	31309:38549_9020489:f	ENSG00000120805	-1.56284	0.532259	-1.39416	-0.436766	-0.514366	-0.203002	0.165986	-1.65177	-0.296247
	306	7896:45360_CL217Contig1:r	ENSG00000052344	-0.905143	0.440639	-1.12611	-0.285322	-0.254636	0.253352	0.587473	-1.17998	0.0775264
	307	12195:45360_CL2Contig3:r	ENSG00000125730	0.150827	1.25464	-0.550666	-0.307656	0.110274	1.08329	1.3034	-0.338572	1.10163
	308	517:707_971947:f	ENSG00000173702	-0.179999	1.24436	0.20367	0.854903	0.72719	0.718652	2.02619	-0.033239	1.12925
	309	12553:45360_CL118Contig2:f	ENSG00000167635	-0.63725	0.461375	-0.0996146	-0.169659	-0.18793	0.0139994	0.962453	-0.301498	0.0684222
	310	31725:1502_CL2Contig1:r	ENSG00000141696	-1.32984	0.472317	-1.13403	-0.367487	-0.157137	0.382377	0.864185	-1.13459	0.096544
	311	1400:24927_CL2Contig1:f	ENSG00000044574	-0.397009	-0.480934	-1.53569	-0.399945	-0.299305	-0.390526	0.710077	-0.708061	0.490799
	312	6909:45360_CL149Contig1:r	ENSG00000164087	-0.281115	0.346299	-0.676439	0.38854	0.342126	0.568881	0.92631	-0.124683	0.917121
	313	16364:3350_CL1Contig1:f	ENSG00000160062	-1.2065	0.350098	-0.962256	-0.115228	0.131713	0.552775	1.02362	-0.874974	0.299442
	314	1764:9627_CL1Contig1:r	ENSG00000172116	-1.20856	0.613776	-0.519088	0.594394	0.54774	0.682581	1.08635	0.0809073	0.765503	Antigen processing and presentation
	315	2575:366_CL1Contig1:f	ENSG00000079102	-1.55469	0.484136	-1.32644	-0.411183	-0.360383	-0.145846	0.650707	-1.13187	-0.243159
	316	7197:9997_40478889:f	ENSG00000124496	-0.892866	0.721133	-0.843859	-0.173425	-0.190425	0.0283777	0.783359	-0.845273	0.237581
	317	17480:25205_CL3Contig1:r	ENSG00000123179	-2.00539	-0.0352642	-1.49711	-0.504528	-0.381741	-0.220858	-0.0758077	-1.29035	-0.612109
	318	19778:30059_CL1Contig2:f	ENSG00000206353	-1.39417	0.323687	-1.24528	-0.522218	-0.212119	0.224679	0.723656	-1.33143	0.0190886
	319	313:6323_CL2Contig1:r	ENSG00000155636	-1.37346	0.116955	-1.44436	-0.245735	-0.493682	-0.128898	0.315804	-1.15389	-0.0281061
	320	32356:38687_21544490:r	ENSG00000164512	-1.3758	0.404768	-1.32944	-0.63523	-0.23613	0.335794	0.534821	-1.3641	0.226399
	321	5400:7711_CL1Contig2:f	ENSG00000141295	-1.19777	0.404494	-0.897669	-0.0671502	0.331367	0.432294	0.786843	0.27788	0.0620112
	322	7955:25381_CL1Contig1:f	ENSG00000178952	-1.37602	0.530379	-1.09323	-0.757241	-0.230244	0.213707	0.519065	-1.16023	0.1257
	323	8702:11442_CL1Contig1:f	ENSG00000198246	-1.13366	0.28332	-1.22102	0.568515	-0.0820463	0.103273	0.329163	-1.11197	-0.46352
	324	1358:3396_CL2Contig1:r	ENSG00000119408	-1.42035	-0.146207	-1.18459	-0.456533	-0.371298	-0.767198	0.459246	-1.38969	-0.367997
	325	7524:18432_38008690:f	ENSG00000171885	-1.72189	0.167326	-1.24764	-0.538247	-0.344132	-0.232697	0.550764	-1.46706	-0.292951
	326	10973:42149_CL3Contig1:f	ENSG00000100201	-0.422674	0.205924	-0.231976	0.158831	0.140362	-0.00350591	0.604152	0.175563	0.0187676
	327	32267:131_CL6Contig1:f	ENSG00000144218	-1.0783	0.397206	-1.14505	-0.414912	-0.271183	0.173477	0.816472	-1.1101	-0.0866928
	328	3706:9425_CL1Contig2:r	ENSG00000100219	-0.168454	-0.0966992	-0.86755	-0.387341	-0.348218	-0.309725	0.0121577	-0.0950456	-0.0757273
	329	10148:20002_CL1Contig1:f	ENSG00000133226	-1.38091	0.194414	-1.30934	-0.698306	-0.58812	-0.326657	0.203005	-1.38494	-0.423536
	330	12159:32199_CL14Contig1:f	ENSG00000196361	-1.87422	-0.262696	-1.88592	-0.578244	-0.546081	-0.515007	0.117754	-1.66284	-1.02954
	331	19272:45360_CL174Contig1:f	ENSG00000198169	-0.292824	-0.206951	-0.587651	-0.265874	-0.221972	-0.399329	0.203645	-0.308208	-0.284755
	332	7012:7168_CL1Contig1:r	ENSG00000047849	-1.45306	0.10767	-1.40581	-0.668509	-0.288245	0.129451	0.72926	-1.47654	-0.0605324
	333	11414:16746_CL1Contig1:f	ENSG00000172403	-1.21779	0.328671	-1.10992	-1.05766	-0.15893	-0.355388	0.860341	-0.673334	-0.249432
	334	16917:12477_CL8Contig2:r	ENSG00000133392	-0.185186	0.183498	-1.46918	-0.832458	-0.0962487	-0.568411	1.70349	-0.48762	0.465101
	335	4750:5625_CL1Contig1:f	ENSG00000167604	-1.12458	0.297429	-1.39128	-0.69406	-0.132112	0.288474	0.728368	-1.43182	-0.118085
	336	8520:40691_CL4Contig1:f	ENSG00000147548	-1.16006	0.190602	-1.04927	-0.223801	-0.0233356	0.169817	0.943425	-1.10245	0.208568
	337	15128:7368_46177055:r	ENSG00000140948	-1.52398	0.459468	-1.26216	-0.612383	-0.0994037	0.162198	0.725749	-1.25381	0.0404381
	338	31108:45360_CL218Contig1:f	ENSG00000133246	-1.01879	0.614656	-1.05837	-0.280763	-0.208024	0.238111	0.756592	-1.10875	0.105051
	339	1930:34974_CL41Contig1:r	ENSG00000102755	-1.46057	0.294341	-1.80484	-0.654536	-0.700596	-0.167879	0.547273	-1.53616	-0.332325
	340	3325:27594_CL1Contig2:r	ENSG00000009790	-1.68096	0.564566	-1.32445	-0.677889	-0.454952	-0.459542	0.239114	-1.381	-0.434168
	341	12410:45360_CL673Contig1:f	ENSG00000146054	-1.51367	0.38007	-1.58739	-0.848218	-0.587063	-0.199264	0.259659	-1.56383	-0.357418
	342	31886:12639_13307776:f	ENSG00000147869	-1.49852	0.620555	-1.32241	-0.870108	-0.327583	-0.30224	0.386147	-1.46873	-0.309384
	343	5455:19782_CL1Contig1:r	ENSG00000141753	-1.50457	0.0517382	-1.09091	-0.152614	-0.0455597	-0.125766	0.610346	-1.1983	0.180916
	344	11241:776_54536304:f	ENSG00000167535	-1.02102	0.496456	-1.1331	-0.311361	-0.0258161	0.38785	0.997309	-1.17548	0.369069
	345	17517:4415_15180626:f	ENSG00000108932	-1.37902	0.40879	-1.45905	-0.925714	-0.540129	-0.408618	0.446381	-1.60194	-0.0490766
	346	31652:18278_CL1Contig5:f	ENSG00000100271	-1.13553	0.547082	-1.37703	-0.408291	-0.168843	0.210518	0.774152	-1.46373	-0.315606
	347	32479:24929_CL3Contig1:r	ENSG00000167065	-1.35757	0.27526	-1.32622	-0.676511	-0.19928	0.0780389	0.837568	-1.51593	-0.0204595
	348	5669:3109_CL3Contig1:f	ENSG00000127831	0.049689	0.789886	-0.0439664	0.287191	0.679078	0.828377	0.819654	0.577057	1.44429
	349	19791:20081_CL1Contig2:r	ENSG00000206269	-0.900208	-0.163468	-1.509	-0.757935	-0.828868	-0.691646	0.333424	-0.799506	-0.336931
	350	32445:2727_54496289:f	ENSG00000204319	1.20755	1.01871	0.396477	0.356319	1.10153	1.25148	1.37838	0.291527	1.02647
	351	10410:30721_CL17Contig1:r	ENSG00000133612	-0.645846	0.706761	-0.900908	-0.433155	-0.356341	-0.0602031	0.529493	-1.14278	0.0362147
	352	879:3183_CL1Contig2:r	ENSG00000092096	-1.03529	0.355167	-0.897513	-0.362348	-0.367995	-0.0262667	0.719825	-1.19526	-0.199463
	353	19435:5734_CL2Contig1:r	ENSG00000169169	-1.7537	0.457434	-1.44173	-0.843612	-0.220718	0.20581	0.774634	-1.63372	-0.273953
	354	30645:14387_46178960:f	ENSG00000076641	-1.56554	0.368629	-1.45171	-0.720136	-0.239126	0.196508	0.815618	-1.50216	-0.287841
	355	12163:3506_CL5Contig1:r	ENSG00000130176	-0.723359	-0.0417061	-0.463601	-0.349759	-0.126734	-0.0645797	0.293522	-0.0680184	-0.0502596
	356	19404:37979_CL1Contig1:f	ENSG00000204842	-1.40601	0.168881	-0.979985	-0.738984	-0.556547	-0.3866	0.344116	-1.30899	-0.708818
	357	34473:15522_49325857:f	ENSG00000196497	-1.34711	0.448702	-1.3625	-0.368724	-0.65253	-0.403006	0.0710595	-1.26293	-0.271503
	358	19105:1025_CL2Contig1:r	ENSG00000138796	-0.566214	-0.237176	-0.70397	-0.787427	-0.350319	-0.236803	0.292869	-0.635556	-0.503117
	359	33475:22245_CL1Contig1:f	ENSG00000180739	-1.19897	0.247372	-1.33474	-0.526282	-0.297407	-0.0327007	0.695824	-1.53321	-0.217105
	360	34193:45360_CL604Contig1:r	ENSG00000161270	-1.8775	-0.15694	-2.65659	-1.34562	-1.19456	-0.760713	-0.146111	-2.52955	-1.35849
	361	3760:3841_CL1Contig1:r	ENSG00000182490	-0.955341	0.182675	-1.44916	-0.396997	-0.277283	-0.00179455	0.645597	-1.57365	-0.263642
	362	8391:12320_CL1Contig1:f	ENSG00000182022	-1.38411	0.453825	-1.4229	-1.03625	-0.653353	-0.438877	0.161083	-1.50013	-0.527213
	363	6948:23128_CL1Contig1:f	ENSG00000173402	-1.70168	0.169172	-1.43326	-0.793028	-0.563341	-0.333527	0.561201	-1.35583	-0.209635
	364	10856:5752_37794105:f	ENSG00000184574	-1.41815	0.568579	-1.48783	-0.728449	-0.405223	0.144187	0.637562	-1.50588	-0.143079
	365	17007:45360_37793096:f	ENSG00000179909	-0.448167	0.676951	0.252721	0.053653	0.39048	0.0664823	1.10264	-0.208069	0.311627
	366	18488:26231_CL2Contig1:f	ENSG00000177575	-1.53096	-0.607949	-2.57172	-1.5243	-0.997862	-0.561763	-0.84055	-2.34894	-0.883361
	367	19436:15441_CL3Contig1:f	ENSG00000196961	-1.29815	0.303839	-1.26085	-0.594189	-0.276539	0.336736	0.867877	-1.47012	0.105161
	368	31457:6904_CL2Contig1:f	ENSG00000109832	-1.75006	0.460362	-1.70486	-0.523929	-0.68426	-0.331451	0.531481	-1.67689	-0.253741
	369	6931:27014_CL1Contig1:r	ENSG00000164081	-1.72607	0.513637	-1.44753	-0.413164	-0.409193	-0.294039	0.511815	-1.25248	-0.454393
	370	2178:37725_CL1Contig1:f	ENSG00000198646	-1.4648	0.632255	-0.703074	0.50603	0.267012	0.50714	0.958854	-0.370546	0.748552
	371	34320:1772_CL1Contig1:r	ENSG00000187566	-0.29612	0.713535	-0.0806133	0.0463693	0.113487	0.385397	0.827475	-0.313721	0.426365
	372	14578:5421_6944159:f	ENSG00000148600	-1.74971	-0.377557	-0.902279	-0.452451	-0.448119	-0.223524	0.0551073	-1.25112	-0.733988
	373	7265:7434_CL2Contig1:r	ENSG00000206492	-1.69777	0.261198	-1.50558	-0.806998	-0.8263	-0.219181	-0.043132	-1.57641	-0.816037
	374	1140:45360_CL134Contig1:f	ENSG00000143954	0.363826	1.25752	-2.32676	0.550489	0.867322	1.2743	0.0959825	0.661484	1.48049
	375	31236:45360_CL1168Contig1:r	ENSG00000137573	-1.26184	1.14992	-1.29843	-0.769481	-0.197249	-0.102916	0.475066	-1.14617	-0.0837836
	376	9214:18284_CL1Contig1:f	ENSG00000016490	-1.28922	0.423019	-1.19545	-1.02494	-0.283841	-0.122336	0.268489	-1.13793	-0.313558
	377	18282:426_6942968:f	ENSG00000012779	-0.951916	0.897182	-0.176437	-0.145072	0.0235216	0.494136	1.13472	-0.5231	0.461914
	378	32495:20977_41136984:f	ENSG00000167625	-1.29461	0.459624	-1.42898	-0.984396	-0.596061	-0.147405	0.497646	-1.58188	-0.360347
	379	12170:25701_CL1Contig1:r	ENSG00000131142	-0.0228737	0.851344	0.0693972	0.393314	0.324628	0.892244	0.578618	-0.27053	0.650346
	380	12416:3219_54493355:f	ENSG00000130517	-0.788129	0.43368	-0.466727	-0.812403	0.0683765	-0.198154	0.969677	-1.04606	-0.470916
	381	8037:1842_CL1Contig1:r	ENSG00000146701	-0.375367	0.755581	-0.61181	-0.140011	-0.106856	0.273945	0.423788	0.198958	0.452144
	382	11175:1762_CL3Contig1:f	ENSG00000157827	-1.52787	0.512972	-1.36527	-0.346548	-0.368497	0.0576249	0.490635	-1.39051	0.117222
	383	32722:15889_CL2Contig20:r	ENSG00000198446	-1.5438	0.47958	-1.30948	-1.01587	-0.329852	0.158451	0.575227	-1.41334	-0.193395
	384	6160:28823_CL3Contig1:f	ENSG00000145734	-1.52949	0.52132	-1.26504	-0.378889	-0.0862768	0.439979	0.988209	-1.28758	-0.0878476
	385	8729:13685_CL1Contig1:r	ENSG00000132003	-1.7353	0.490232	-1.25315	-1.13298	-0.626005	-0.34098	0.335184	-1.51121	-0.50284
	386	9928:4044_CL1Contig1:f	ENSG00000162692	-1.56801	0.145953	-1.07754	-0.833786	-0.443835	0.0654765	0.442508	-1.26386	-0.405992	cell adhesion molecules
	387	16327:11902_21548108:r	ENSG00000166181	-0.639919	0.460603	-0.340638	-0.237854	-0.0438691	0.254573	0.504072	-0.00154713	0.000972
	388	14528:3627_CL1Contig1:f	ENSG00000159176	-0.764225	-0.344706	-0.787773	-0.387325	-0.731746	-0.188117	0.654639	-0.210023	-0.314257
	389	9580:31849_CL1Contig1:f	ENSG00000185499	-1.57112	-0.243319	-2.12229	-1.02925	-0.836786	-0.356438	0.193035	-2.1198	-0.761342
	390	7997:93_CL1Contig2:r	ENSG00000188536	-1.37535	-0.073407	-1.34169	-0.313183	-0.402346	-0.17274	0.066849	-1.26947	-0.127315
	391	1507:1625_49420344:f	ENSGALG00000002682	-1.22126	0.173562	-1.21677	-0.437323	-0.346911	0.27241	0.692741	-1.35505	0.33325
	392	30356:6144_CL4Contig1:r	ENSMUSG00000021798	-1.05685	0.0192856	-0.576802	-0.583485	-0.537888	-0.193328	0.33506	-1.00066	-0.782877
	393	34842:45360_40467715:r	ENSG00000198159	-1.3643	0.1669	-1.34513	-0.810768	-0.39052	0.116416	0.500538	-1.55945	-0.248363
	394	33431:32988_CL4Contig1:r	ENSG00000079691	-1.18651	0.352875	-1.05143	0.135069	0.432028	0.0191035	-0.381839	-1.21996	0.0454132
	395	2793:446_CL1Contig2:r	ENSG00000149273	-0.908713	0.296803	-0.354478	-0.169815	0.0400208	0.238328	-0.11655	-0.466879	0.328465
	396	19888:7936_CL13Contig1:f	ENSG00000103024	-0.857179	0.43491	-0.00833258	0.161461	0.0232408	0.206986	0.00594213	-0.257522	0.268438
	397	17752:15889_CL1Contig48:r	ENSG00000130076	0.0901591	0.395767	0.697727	0.407991	0.4427	0.809793	0.385603	-0.170284	0.473042
	398	9369:1958_CL1Contig2:r	ENSG00000117472	-2.33319	-1.96806	-2.37977	-1.3587	-1.91995	-1.47137	-2.06317	-2.05645	-1.26501
	399	14313:15889_15418671:f	ENSG00000130076	0.238337	0.703735	0.794967	0.663567	0.48737	1.16685	0.579017	0.273732	0.965174
	400	331:13128_40413883:f	ENSG00000160185	-1.40291	0.517156	-1.91124	-0.545832	-1.03652	-0.478754	-0.124027	-1.82181	-0.554833
	401	12510:7602_CL1Contig1:r	ENSG00000137100	-0.474538	0.109781	-0.257838	0.185297	-0.00509287	-0.136167	-0.307654	-0.601154	0.0667967
	402	33251:10014_CL1Contig17:f	ENSG00000206302	-0.058092	0.280049	0.334432	0.0468364	0.143145	0.522672	0.288271	0.13473	0.121507	Antigen processing and presentation
	403	163:45604_14658337:f	ENSG00000101849	-1.14172	-0.245898	-0.338725	-0.528708	0.0891052	-0.298734	1.3681	0.369791	-1.03835
6	404	8702:11442_CL1Contig1:f	ENSG00000198246	-1.13366	0.28332	-1.22102	0.568515	-0.0820463	0.103273	0.329163	-1.11197	-0.46352
	405	10973:42149_CL3Contig1:f	ENSG00000100201	-0.422674	0.205924	-0.231976	0.158831	0.140362	-0.00350591	0.604152	0.175563	0.0187676
	406	1930:34974_CL41Contig1:r	ENSG00000102755	-1.46057	0.294341	-1.80484	-0.654536	-0.700596	-0.167879	0.547273	-1.53616	-0.332325
	407	31652:18278_CL1Contig5:f	ENSG00000100271	-1.13553	0.547082	-1.37703	-0.408291	-0.168843	0.210518	0.774152	-1.46373	-0.315606
	408	19404:37979_CL1Contig1:f	ENSG00000204842	-1.40601	0.168881	-0.979985	-0.738984	-0.556547	-0.3866	0.344116	-1.30899	-0.708818
	409	10856:5752_37794105:f	ENSG00000184574	-1.41815	0.568579	-1.48783	-0.728449	-0.405223	0.144187	0.637562	-1.50588	-0.143079
	410	14578:5421_6944159:f	ENSG00000148600	-1.74971	-0.377557	-0.902279	-0.452451	-0.448119	-0.223524	0.0551073	-1.25112	-0.733988
	411	9214:18284_CL1Contig1:f	ENSG00000016490	-1.28922	0.423019	-1.19545	-1.02494	-0.283841	-0.122336	0.268489	-1.13793	-0.313558
	412	16364:3350_CL1Contig1:f	ENSG00000160062	-1.2065	0.350098	-0.962256	-0.115228	0.131713	0.552775	1.02362	-0.874974	0.299442
	413	2575:366_CL1Contig1:f	ENSG00000079102	-1.55469	0.484136	-1.32644	-0.411183	-0.360383	-0.145846	0.650707	-1.13187	-0.243159
	414	7197:9997_40478889:f	ENSG00000124496	-0.892866	0.721133	-0.843859	-0.173425	-0.190425	0.0283777	0.783359	-0.845273	0.237581
	415	17480:25205_CL3Contig1:r	ENSG00000123179	-2.00539	-0.0352642	-1.49711	-0.504528	-0.381741	-0.220858	-0.0758077	-1.29035	-0.612109
	416	19778:30059_CL1Contig2:f	ENSG00000206353	-1.39417	0.323687	-1.24528	-0.522218	-0.212119	0.224679	0.723656	-1.33143	0.0190886
	417	313:6323_CL2Contig1:r	ENSG00000155636	-1.37346	0.116955	-1.44436	-0.245735	-0.493682	-0.128898	0.315804	-1.15389	-0.0281061
	418	32356:38687_21544490:r	ENSG00000164512	-1.3758	0.404768	-1.32944	-0.63523	-0.23613	0.335794	0.534821	-1.3641	0.226399
	419	5400:7711_CL1Contig2:f	ENSG00000141295	-1.19777	0.404494	-0.897669	-0.0671502	0.331367	0.432294	0.786843	0.27788	0.0620112
	420	7046:7178_CL3Contig1:r	ENSG00000016864	-1.62521	0.206292	-2.23388	-0.975679	-0.876583	-0.108814	0.407764	-2.05046	-1.1912
	421	7955:25381_CL1Contig1:f	ENSG00000178952	-1.37602	0.530379	-1.09323	-0.757241	-0.230244	0.213707	0.519065	-1.16023	0.1257
	422	1358:3396_CL2Contig1:r	ENSG00000119408	-1.42035	-0.146207	-1.18459	-0.456533	-0.371298	-0.767198	0.459246	-1.38969	-0.367997
	423	7524:18432_38008690:f	ENSG00000171885	-1.72189	0.167326	-1.24764	-0.538247	-0.344132	-0.232697	0.550764	-1.46706	-0.292951
	424	32267:131_CL6Contig1:f	ENSG00000144218	-1.0783	0.397206	-1.14505	-0.414912	-0.271183	0.173477	0.816472	-1.1101	-0.0866928
	425	3706:9425_CL1Contig2:r	ENSG00000100219	-0.168454	-0.0966992	-0.86755	-0.387341	-0.348218	-0.309725	0.0121577	-0.0950456	-0.0757273
	426	10148:20002_CL1Contig1:f	ENSG00000133226	-1.38091	0.194414	-1.30934	-0.698306	-0.58812	-0.326657	0.203005	-1.38494	-0.423536
	427	12159:32199_CL14Contig1:f	ENSG00000196361	-1.87422	-0.262696	-1.88592	-0.578244	-0.546081	-0.515007	0.117754	-1.66284	-1.02954
	428	19272:45360_CL174Contig1:f	ENSG00000198169	-0.292824	-0.206951	-0.587651	-0.265874	-0.221972	-0.399329	0.203645	-0.308208	-0.284755
	429	7012:7168_CL1Contig1:r	ENSG00000047849	-1.45306	0.10767	-1.40581	-0.668509	-0.288245	0.129451	0.72926	-1.47654	-0.0605324
	430	32670:16746_CL2Contig1:r	ENSG00000172403	-1.02006	0.335188	-0.595881	0.469563	0.235802	0.445518	0.926441	-0.241559	0.816132
	431	4750:5625_CL1Contig1:f	ENSG00000167604	-1.12458	0.297429	-1.39128	-0.69406	-0.132112	0.288474	0.728368	-1.43182	-0.118085
	432	8520:40691_CL4Contig1:f	ENSG00000147548	-1.16006	0.190602	-1.04927	-0.223801	-0.0233356	0.169817	0.943425	-1.10245	0.208568
	433	15128:7368_46177055:r	ENSG00000140948	-1.52398	0.459468	-1.26216	-0.612383	-0.0994037	0.162198	0.725749	-1.25381	0.0404381
	434	2193:26454_CL1Contig1:f	ENSG00000101464	0.0512948	0.567493	0.0162494	0.491112	0.29764	0.153191	0.933944	-0.301763	0.541384
	435	31108:45360_CL218Contig1:f	ENSG00000133246	-1.01879	0.614656	-1.05837	-0.280763	-0.208024	0.238111	0.756592	-1.10875	0.105051
	436	3325:27594_CL1Contig2:r	ENSG00000009790	-1.68096	0.564566	-1.32445	-0.677889	-0.454952	-0.459542	0.239114	-1.381	-0.434168
	437	12410:45360_CL673Contig1:f	ENSG00000146054	-1.51367	0.38007	-1.58739	-0.848218	-0.587063	-0.199264	0.259659	-1.56383	-0.357418
	438	31886:12639_13307776:f	ENSG00000147869	-1.49852	0.620555	-1.32241	-0.870108	-0.327583	-0.30224	0.386147	-1.46873	-0.309384
	439	31309:38549_9020489:f	ENSG00000120805	-1.56284	0.532259	-1.39416	-0.436766	-0.514366	-0.203002	0.165986	-1.65177	-0.296247
	440	4388:4731_CL1Contig1:f	ENSG00000198931	-1.01456	0.45758	-1.12772	-0.179939	-0.407434	-0.413102	0.104251	-1.50329	-0.323788
	441	5455:19782_CL1Contig1:r	ENSG00000141753	-1.50457	0.0517382	-1.09091	-0.152614	-0.0455597	-0.125766	0.610346	-1.1983	0.180916
	442	7896:45360_CL217Contig1:r	ENSG00000052344	-0.905143	0.440639	-1.12611	-0.285322	-0.254636	0.253352	0.587473	-1.17998	0.0775264
	443	11241:776_54536304:f	ENSG00000167535	-1.02102	0.496456	-1.1331	-0.311361	-0.0258161	0.38785	0.997309	-1.17548	0.369069
	444	17517:4415_15180626:f	ENSG00000108932	-1.37902	0.40879	-1.45905	-0.925714	-0.540129	-0.408618	0.446381	-1.60194	-0.0490766
	445	32479:24929_CL3Contig1:r	ENSG00000167065	-1.35757	0.27526	-1.32622	-0.676511	-0.19928	0.0780389	0.837568	-1.51593	-0.0204595
	446	5669:3109_CL3Contig1:f	ENSG00000127831	0.049689	0.789886	-0.0439664	0.287191	0.679078	0.828377	0.819654	0.577057	1.44429
	447	19791:20081_CL1Contig2:r	ENSG00000206269	-0.900208	-0.163468	-1.509	-0.757935	-0.828868	-0.691646	0.333424	-0.799506	-0.336931
	448	32445:2727_54496289:f	ENSG00000204319	1.20755	1.01871	0.396477	0.356319	1.10153	1.25148	1.37838	0.291527	1.02647
	449	10410:30721_CL17Contig1:r	ENSG00000133612	-0.645846	0.706761	-0.900908	-0.433155	-0.356341	-0.0602031	0.529493	-1.14278	0.0362147
	450	879:3183_CL1Contig2:r	ENSG00000092096	-1.03529	0.355167	-0.897513	-0.362348	-0.367995	-0.0262667	0.719825	-1.19526	-0.199463
	451	19435:5734_CL2Contig1:r	ENSG00000169169	-1.7537	0.457434	-1.44173	-0.843612	-0.220718	0.20581	0.774634	-1.63372	-0.273953
	452	30645:14387_46178960:f	ENSG00000076641	-1.56554	0.368629	-1.45171	-0.720136	-0.239126	0.196508	0.815618	-1.50216	-0.287841
	453	12163:3506_CL5Contig1:r	ENSG00000130176	-0.723359	-0.0417061	-0.463601	-0.349759	-0.126734	-0.0645797	0.293522	-0.0680184	-0.0502596
	454	33475:22245_CL1Contig1:f	ENSG00000180739	-1.19897	0.247372	-1.33474	-0.526282	-0.297407	-0.0327007	0.695824	-1.53321	-0.217105
	455	34193:45360_CL604Contig1:r	ENSG00000161270	-1.8775	-0.15694	-2.65659	-1.34562	-1.19456	-0.760713	-0.146111	-2.52955	-1.35849
	456	3760:3841_CL1Contig1:r	ENSG00000182490	-0.955341	0.182675	-1.44916	-0.396997	-0.277283	-0.00179455	0.645597	-1.57365	-0.263642
	457	6948:23128_CL1Contig1:f	ENSG00000173402	-1.70168	0.169172	-1.43326	-0.793028	-0.563341	-0.333527	0.561201	-1.35583	-0.209635
	458	12195:45360_CL2Contig3:r	ENSG00000125730	0.150827	1.25464	-0.550666	-0.307656	0.110274	1.08329	1.3034	-0.338572	1.10163
	459	18488:26231_CL2Contig1:f	ENSG00000177575	-1.53096	-0.607949	-2.57172	-1.5243	-0.997862	-0.561763	-0.84055	-2.34894	-0.883361
	460	19436:15441_CL3Contig1:f	ENSG00000196961	-1.29815	0.303839	-1.26085	-0.594189	-0.276539	0.336736	0.867877	-1.47012	0.105161
	461	31457:6904_CL2Contig1:f	ENSG00000109832	-1.75006	0.460362	-1.70486	-0.523929	-0.68426	-0.331451	0.531481	-1.67689	-0.253741
	462	6931:27014_CL1Contig1:r	ENSG00000164081	-1.72607	0.513637	-1.44753	-0.413164	-0.409193	-0.294039	0.511815	-1.25248	-0.454393
	463	34128:25300_29281476:r	ENSG00000168970	-0.696736	-0.310663	-1.25502	-0.678227	-0.976307	-0.488851	-0.60171	-0.942195	-0.811713
	464	2178:37725_CL1Contig1:f	ENSG00000198646	-1.4648	0.632255	-0.703074	0.50603	0.267012	0.50714	0.958854	-0.370546	0.748552
	465	517:707_971947:f	ENSG00000173702	-0.179999	1.24436	0.20367	0.854903	0.72719	0.718652	2.02619	-0.033239	1.12925
	466	31725:1502_CL2Contig1:r	ENSG00000141696	-1.32984	0.472317	-1.13403	-0.367487	-0.157137	0.382377	0.864185	-1.13459	0.096544
	467	7265:7434_CL2Contig1:r	ENSG00000206492	-1.69777	0.261198	-1.50558	-0.806998	-0.8263	-0.219181	-0.043132	-1.57641	-0.816037
	468	1140:45360_CL134Contig1:f	ENSG00000143954	0.363826	1.25752	-2.32676	0.550489	0.867322	1.2743	0.0959825	0.661484	1.48049
	469	2793:446_CL1Contig2:r	ENSG00000149273	-0.908713	0.296803	-0.354478	-0.169815	0.0400208	0.238328	-0.11655	-0.466879	0.328465
	470	32495:20977_41136984:f	ENSG00000167625	-1.29461	0.459624	-1.42898	-0.984396	-0.596061	-0.147405	0.497646	-1.58188	-0.360347
	471	12170:25701_CL1Contig1:r	ENSG00000131142	-0.0228737	0.851344	0.0693972	0.393314	0.324628	0.892244	0.578618	-0.27053	0.650346
	472	17752:15889_CL1Contig48:r	ENSG00000130076	0.0901591	0.395767	0.697727	0.407991	0.4427	0.809793	0.385603	-0.170284	0.473042
	473	8037:1842_CL1Contig1:r	ENSG00000146701	-0.375367	0.755581	-0.61181	-0.140011	-0.106856	0.273945	0.423788	0.198958	0.452144
	474	11175:1762_CL3Contig1:f	ENSG00000157827	-1.52787	0.512972	-1.36527	-0.346548	-0.368497	0.0576249	0.490635	-1.39051	0.117222
	475	32722:15889_CL2Contig20:r	ENSG00000198446	-1.5438	0.47958	-1.30948	-1.01587	-0.329852	0.158451	0.575227	-1.41334	-0.193395
	476	6160:28823_CL3Contig1:f	ENSG00000145734	-1.52949	0.52132	-1.26504	-0.378889	-0.0862768	0.439979	0.988209	-1.28758	-0.0878476
	477	9928:4044_CL1Contig1:f	ENSG00000162692	-1.56801	0.145953	-1.07754	-0.833786	-0.443835	0.0654765	0.442508	-1.26386	-0.405992
	478	16327:11902_21548108:r	ENSG00000166181	-0.639919	0.460603	-0.340638	-0.237854	-0.0438691	0.254573	0.504072	-0.00154713	0.000972
	479	14528:3627_CL1Contig1:f	ENSG00000159176	-0.764225	-0.344706	-0.787773	-0.387325	-0.731746	-0.188117	0.654639	-0.210023	-0.314257
	480	9580:31849_CL1Contig1:f	ENSG00000185499	-1.57112	-0.243319	-2.12229	-1.02925	-0.836786	-0.356438	0.193035	-2.1198	-0.761342
	481	6909:45360_CL149Contig1:r	ENSG00000164087	-0.281115	0.346299	-0.676439	0.38854	0.342126	0.568881	0.92631	-0.124683	0.917121
	482	7997:93_CL1Contig2:r	ENSG00000188536	-1.37535	-0.073407	-1.34169	-0.313183	-0.402346	-0.17274	0.066849	-1.26947	-0.127315
	483	1507:1625_49420344:f	ENSGALG00000002682	-1.22126	0.173562	-1.21677	-0.437323	-0.346911	0.27241	0.692741	-1.35505	0.33325
	484	30356:6144_CL4Contig1:r	ENSMUSG00000021798	-1.05685	0.0192856	-0.576802	-0.583485	-0.537888	-0.193328	0.33506	-1.00066	-0.782877
	485	34842:45360_40467715:r	ENSG00000198159	-1.3643	0.1669	-1.34513	-0.810768	-0.39052	0.116416	0.500538	-1.55945	-0.248363
	486	33431:32988_CL4Contig1:r	ENSG00000079691	-1.18651	0.352875	-1.05143	0.135069	0.432028	0.0191035	-0.381839	-1.21996	0.0454132
	487	34473:15522_49325857:f	ENSG00000196497	-1.34711	0.448702	-1.3625	-0.368724	-0.65253	-0.403006	0.0710595	-1.26293	-0.271503
	488	331:13128_40413883:f	ENSG00000160185	-1.40291	0.517156	-1.91124	-0.545832	-1.03652	-0.478754	-0.124027	-1.82181	-0.554833
	489	34320:1772_CL1Contig1:r	ENSG00000187566	-0.29612	0.713535	-0.0806133	0.0463693	0.113487	0.385397	0.827475	-0.313721	0.426365
	490	18282:426_6942968:f	ENSG00000012779	-0.951916	0.897182	-0.176437	-0.145072	0.0235216	0.494136	1.13472	-0.5231	0.461914
	491	2432:2616_21550977:r	ENSG00000185052	-0.228337	0.79937	0.0142882	0.372344	0.111105	0.318795	0.608793	-0.437394	0.175425
	492	8729:13685_CL1Contig1:r	ENSG00000132003	-1.7353	0.490232	-1.25315	-1.13298	-0.626005	-0.34098	0.335184	-1.51121	-0.50284
	493	19888:7936_CL13Contig1:f	ENSG00000103024	-0.857179	0.43491	-0.00833258	0.161461	0.0232408	0.206986	0.00594213	-0.257522	0.268438
	494	19707:1324_CL2Contig1:f	ENSG00000163635	-0.39389	0.675802	-0.203304	0.179445	0.0761124	0.0956456	0.704122	-0.300703	-0.0353571
	495	8391:12320_CL1Contig1:f	ENSG00000182022	-1.38411	0.453825	-1.4229	-1.03625	-0.653353	-0.438877	0.161083	-1.50013	-0.527213
	496	31236:45360_CL1168Contig1:r	ENSG00000137573	-1.26184	1.14992	-1.29843	-0.769481	-0.197249	-0.102916	0.475066	-1.14617	-0.0837836
	497	18431:27719_CL1Contig1:r	ENSG00000154040	-0.538338	0.507163	-0.572295	-0.481557	-0.293099	-0.096355	0.384126	-0.946115	-0.11146
	498	14313:15889_15418671:f	ENSG00000130076	0.238337	0.703735	0.794967	0.663567	0.48737	1.16685	0.579017	0.273732	0.965174
7	499	6897:16715_CL1Contig1:f	ENSG00000016391	1.86199	1.79306	0.79065	1.21094	0.945217	0.229365	-0.200341	0.572644	-0.30965
	500	19676:11265_CL1Contig1:f	ENSG00000100906	1.67071	1.83725	0.797207	1.21244	0.843215	0.261407	-0.301471	0.448487	0.00808234
	501	13883:1123_CL1Contig1:r	ENSG00000188170	0.152066	-0.385001	-0.556888	0.132362	-0.931613	-0.971173	-2.5821	-1.15676	-1.1087
	502	8739:6836_37983096:f	ENSG00000079393	1.18034	1.62044	0.573935	0.877471	0.664031	0.305015	0.0574093	0.456391	-0.0759488
	503	1868:14836_40484544:f	ENSG00000083635	1.22131	1.35669	0.453923	0.819613	0.611537	0.187377	-0.863863	0.593516	-0.503475
	504	5663:18499_CL1Contig1:f	ENSG00000074582	1.64965	1.81145	0.638522	1.04185	0.755842	0.242701	-0.122956	0.44217	-0.0537483
	505	1232:17259_CL1Contig1:r	ENSG00000138074	0.697868	0.115934	0.0257631	0.367067	-0.482085	0.0899421	-0.575832	-0.202605	-0.329238
	506	19445:209_CL1Contig4:f	ENSG00000131408	1.4694	1.28601	0.73955	1.24428	0.753788	0.230578	-0.443738	0.627844	-0.239871
	507	9435:19365_CL1Contig1:f	ENSG00000158869	1.08528	1.17229	0.322092	0.311075	0.355346	0.131087	-0.571179	0.480701	0.0419136
	508	12854:1777_CL8Contig1:r	ENSG00000092964	1.65948	1.6485	0.75199	0.931444	0.784314	0.149308	-0.0580774	0.393408	-0.0523405
	509	3757:3482_CL1Contig3:f	ENSG00000183963	1.66397	1.62008	0.623215	0.667674	0.673372	-0.0425321	-0.0603095	0.427169	0.140728
	510	12108:11210_CL1Contig1:f	ENSG00000104903	1.49096	1.58129	0.808585	1.29582	0.995659	0.102546	-0.492658	0.524216	-0.345978
	511	4230:25098_CL1Contig1:f	ENSG00000142227	1.74195	2.11523	0.627169	0.88961	0.490291	-0.054536	-0.64426	0.227792	-0.18666
	512	4244:34617_CL1Contig1:r	ENSG00000105374	1.52005	1.96763	0.705515	1.13792	0.986944	0.264377	-0.0794005	0.763576	0.0672597
	513	12396:7670_10873020:f	ENSG00000074276	0.607799	1.08152	0.110157	0.637031	0.555928	0.0705981	0.168762	0.412351	-0.275458
	514	2741:4428_CL1Contig1:r	ENSG00000164754	1.55624	1.73453	0.491637	0.429353	0.688278	0.0706254	0.0182678	0.538504	0.42703
	515	10049:2631_CL1Contig3:r	ENSG00000130066	0.586535	1.00805	-0.140281	0.160283	-0.120266	-0.375411	-0.511891	-0.215974	-0.543583
	516	33971:20934_CL1Contig1:f	ENSG00000189334	0.728036	1.7979	0.0436905	-0.0734865	0.136316	-0.216429	-0.767518	0.0993033	-0.220521
	517	2744:19140_CL1Contig1:r	ENSG00000147677	1.29438	1.34307	0.362154	0.38213	0.383499	-0.120124	-1.1271	0.283515	-0.0942101
	518	12264:3171_CL1Contig1:f	ENSG00000126934	1.43511	1.22908	0.597902	0.679153	0.637299	-0.0230619	-0.118441	0.319417	0.275424
	519	7993:10404_CL1Contig1:f	ENSG00000161980	1.61162	1.90965	0.757921	0.812461	0.739488	0.116914	-0.0480676	0.423143	0.325462
	520	35037:17320_CL1Contig1:f	ENSG00000069122	1.57491	2.10577	0.809791	1.62708	1.01502	0.135369	-0.0632742	0.691353	0.286955
	521	3625:12558_CL7Contig1:f	ENSG00000188157	1.98781	0.371969	0.566866	1.07455	0.68145	-0.0210661	-0.0326763	0.435541	0.182758
	522	19845:8613_41143124:f	ENSG00000184205	1.70036	1.59956	0.416328	0.808621	0.8315	-0.0295882	-0.168929	0.301133	0.114738
	523	19552:117_CL3Contig2:f	ENSG00000205021	1.67848	1.90091	0.682196	1.23018	0.87937	0.168261	-0.0106594	0.41475	-0.0534999
	524	30548:1701_26019049:r	ENSG00000086504	1.63617	1.6278	0.332825	0.646044	0.546381	0.234715	0.109493	0.0669412	0.0196287
	525	1505:13302_CL1Contig1:f	ENSG00000115042	1.71302	1.59183	0.49882	1.14464	0.722279	0.0910224	-0.451907	0.469655	-0.741203
	526	19704:5846_CL1Contig1:f	ENSG00000144744	1.8415	1.51793	0.621594	0.9124	0.61291	0.130371	-0.242586	0.499302	-0.169925
	527	8225:28445_CL1Contig2:f	ENSG00000119986	1.57347	1.99167	0.691283	1.26074	0.85974	0.151437	-0.173702	0.477467	0.387275
	528	11176:895_CL2Contig1:r	ENSG00000110844	1.8693	1.73655	0.677101	1.18048	0.752925	0.090003	-0.316672	0.501011	-0.0886513
	529	35067:15889_CL1Contig15:f	ENSG00000130076	1.87738	2.02439	0.735837	0.945447	0.816916	0.301572	0.128131	0.657675	0.943817
	530	32669:9564_CL1Contig1:f	ENSG00000169020	1.45981	0.661707	0.492935	1.37976	0.709824	0.137683	-1.0562	0.679453	0.0622703
	531	310:9606_CL1Contig1:f	ENSG00000183527	-0.303294	0.117612	-0.397574	0.0996175	-0.0987935	-0.224168	-0.274735	-0.299524	-0.427682
	532	9672:6086_CL1Contig1:f	ENSG00000159377	0.329501	0.651609	0.0963233	0.50399	-0.00428356	0.0953574	-1.37759	0.282955	0.105963
	533	3547:6630_49324298:f	ENSG00000074800	0.551209	0.540015	0.525101	0.161856	0.182218	0.113161	-0.92576	0.00812373	0.237458
8	534	18576:9700_CL1Contig1:r	ENSG00000179091	-0.102098	-0.158457	0.254008	0.142896	0.0019919	0.262393	-0.900249	0.167595	-0.0586835
	535	7335:45360_CL248Contig1:f	ENSG00000183598	0.459516	0.774393	1.01416	0.021236	0.448402	0.271144	-0.788466	0.290387	0.844443
	536	31607:41223_CL1Contig1:r	ENSG00000087460	-0.171224	0.549314	0.286228	-0.0554951	0.107323	-0.189116	-1.23544	0.246986	0.0694337
	537	19501:13542_CL1Contig2:f	ENSG00000130203	0.773572	1.29249	1.93644	0.884669	1.22034	0.854244	-0.547141	0.509042	1.19981
	538	34711:43128_46171337:f	ENSG00000172901	0.694489	0.656215	0.964825	-0.0541248	0.670013	-0.085026	-0.965512	0.326318	0.0943981
	539	15635:41937_CL1Contig1:r	ENSG00000205581	-0.469751	0.258734	1.12344	0.417123	0.508478	0.225349	-0.3364	0.602471	0.788004
	540	3933:629_CL1Contig2:f	ENSG00000150991	0.246411	0.679002	0.718974	-0.0741142	0.483772	0.375628	-1.14223	0.397044	0.809426
	541	20063:4427_CL1Contig1:f	ENSG00000111669	0.321734	0.920282	1.26113	0.491931	0.38114	0.41751	-0.0697933	0.760637	0.839105
	542	11834:13140_CL1Contig1:r	ENSG00000164587	-0.261081	0.0252702	1.1135	0.215664	0.65204	0.278258	-0.964268	0.280742	0.496031
	543	19278:4297_54517631:f	ENSG00000161016	0.363278	0.44836	1.11983	0.534093	0.647562	0.396809	-1.31928	0.489751	0.606313	ribosome
	544	31797:45360_CL5Contig3:r	ENSG00000175084	-0.565344	-0.455604	-0.860074	-0.66756	-0.46164	-0.180014	-1.39203	-0.368036	-0.2119
	545	1671:629_CL1Contig4:f	ENSG00000143947	0.224544	-0.271367	0.823996	0.266395	0.582818	0.439034	-1.31038	0.645294	0.702971	ribosome
	546	17556:2105_CL1Contig3:f	ENSG00000170889	0.609242	0.0791452	1.21672	0.641349	0.879179	0.434156	-1.22405	0.661521	0.715658	ribosome
	547	4236:14661_CL1Contig2:r	ENSG00000063177	0.322374	0.192847	1.15436	0.0523574	0.722238	0.307538	-1.32727	0.538182	0.706632	ribosome
	548	5798:28485_CL1Contig1:f	ENSMUSG00000026238	0.378186	0.162182	0.877802	0.732624	0.837911	0.584094	-1.31069	0.842429	0.601774
	549	9118:5715_CL1Contig1:r	ENSG00000186676	0.333916	0.237608	0.477316	0.375927	0.339012	0.289282	-1.0164	0.514536	0.533951
	550	10860:16607_CL1Contig1:r	ENSG00000111640	0.492472	0.476386	0.819122	0.260659	0.48992	0.510654	-0.575063	0.458094	0.704792
	551	34633:45360_C0007745k17-7:f	ENSG00000026025	-0.28651	0.1625	0.710412	0.276318	0.584422	0.446128	-0.493482	0.302314	0.622462
	552	3023:45360_CL533Contig1:r	ENSG00000188486	1.10288	0.32291	2.13547	1.1472	1.53141	1.03656	-1.15427	1.4234	1.6287
	553	34360:2399_6942929:f	ENSG00000156564	0.13851	0.252828	0.982186	0.386615	0.533239	0.544392	-0.928184	0.410931	0.687059
	554	1880:9656_CL1Contig1:r	ENSG00000136167	0.249978	0.620445	0.768363	0.471174	0.446903	0.578989	-0.254988	0.669346	1.0147
	555	33503:37160_40831265:f	ENSG00000205028	-0.017583	-0.0788914	0.621613	0.277606	0.271829	0.441044	-0.966534	0.297332	0.51625
	556	3004:12814_CL1Contig2:f	ENSG00000118137	1.20365	1.0415	1.32193	0.438945	1.29087	0.616085	-1.27893	1.13065	1.28205
	557	34988:15889_CL3Contig7:f	ENSG00000100208	1.33928	0.908493	1.52125	0.795364	1.0232	1.00811	-0.00498181	0.460403	1.15251
	558	4933:45360_CL11Contig1:r	ENSG00000163041	-0.240664	-0.446662	0.180035	-0.185298	-0.066002	-0.45024	-0.742678	0.020266	0.298631
	559	12770:4279_CL1Contig1:f	ENSG00000175768	-0.275756	0.348403	0.307573	0.7717	0.369906	-0.185288	-1.69807	0.466291	-0.189342
	560	32512:45360_CL2Contig5:r	ENSG00000167996	-0.253686	-0.55404	0.158753	0.00602074	0.339673	0.163659	-1.2504	0.4493	0.531908
	561	4304:4856_CL1Contig1:r	ENSG00000108107	0.687675	-0.0670635	1.40795	0.925295	1.05599	0.472478	-1.13106	0.731552	0.9041	ribosome
	562	4358:9418_CL1Contig2:f	ENSG00000131143	-0.348734	-0.427288	0.925426	0.471965	0.69159	0.178201	-1.7058	0.63056	0.415038
	563	19586:629_CL1Contig3:r	ENSG00000170315	0.557429	0.331088	0.428792	0.481958	0.747271	0.536583	-0.574437	0.769357	0.792589
	564	34758:5515_CL1Contig1:r	ENSG00000138346	0.300724	0.285574	1.22992	0.881316	0.809401	0.38247	-0.953157	0.452597	0.729327
	565	12751:44862_CL1Contig1:f	ENSG00000143549	-0.16519	-0.209044	-0.131994	-0.137921	0.106623	-0.311844	-0.405492	-0.0850536	0.184425
	566	18247:14553_CL1Contig2:r	ENSG00000124614	0.378053	-0.499155	1.16838	0.79465	0.5903	0.0715655	-1.78798	0.79267	0.628603	ribosome
	567	1777:16394_CL1Contig1:f	ENSG00000118640	0.663059	-0.410481	0.977738	0.5392	0.627877	0.55605	-1.46341	0.890779	0.883178
	568	30724:10435_CL1Contig1:f	ENSG00000110777	1.1539	0.840088	1.79128	1.11968	1.23223	1.14626	0.493082	1.3082	0.953991
	569	12412:10990_CL1Contig4:f	ENSG00000204628	0.0977136	-0.442518	0.612255	0.586225	0.327151	0.442711	-1.32614	0.46318	0.562085
	570	6771:1056_CL1Contig1:r	ENSG00000168028	0.0580322	-0.759877	0.67878	0.359478	0.245202	0.381208	-1.70878	0.446575	0.28505	ribosome
	571	19943:5536_CL1Contig3:f	ENSG00000084207	0.0363215	-0.672976	0.656291	0.334521	0.650042	0.380772	-1.37278	0.521644	0.575567
	572	3738:273_CL1Contig1:f	ENSG00000136003	-0.134179	-0.716574	0.43202	0.016973	0.754415	0.0554087	-1.31375	0.557883	0.350154
	573	3869:4038_CL1Contig1:f	ENSG00000174444	0.104914	-0.624332	0.502791	-0.0470965	-0.0226478	0.172263	-1.24649	0.418458	0.0394479	ribosome
	574	9775:45360_CL16Contig1:f	ENSG00000111332	0.761893	-0.523146	1.66644	1.37503	1.06908	0.909548	-1.8786	1.37747	1.31043
	575	10796:23930_CL1Contig1:r	ENSG00000111348	-0.0520958	-0.0139819	1.13072	0.722085	0.990317	0.636515	-0.259167	1.04746	1.07268
	576	3676:11285_CL1Contig1:r	ENSG00000089157	0.382758	-0.449142	0.906487	0.531555	0.384739	0.43559	-1.23796	0.655685	0.652567	ribosome
	577	5343:7936_CL5Contig1:r	ENSG00000011052	0.158023	-0.685299	0.850558	0.774873	0.584711	0.302601	-1.83994	0.414845	0.325922
	578	10348:4967_CL1Contig1:r	ENSG00000174748	-0.015975	-0.63991	0.811132	0.300291	0.468492	0.0700513	-0.94905	0.595098	0.483783	ribosome
	579	30662:984_CL1Contig1:f	ENSG00000105372	0.721046	-0.646454	1.18117	0.984873	0.918846	0.442881	-1.67199	0.829879	0.600081	ribosome
	580	11387:2135_CL1Contig1:r	ENSG00000075415	-0.355178	-0.762779	-0.142372	-0.298796	-0.191688	-0.371945	-0.869103	0.0111066	0.325482
	581	6943:8233_CL1Contig1:f	ENSG00000197582	1.10291	-0.202562	1.35845	1.14743	1.02269	0.563308	-1.05959	0.917748	0.83045
	582	14433:11495_CL1Contig1:r	ENSG00000177700	0.621932	-0.848348	1.06893	0.566609	1.07967	0.543836	-1.61282	0.663239	0.655632
	583	12307:6857_CL1Contig1:r	ENSG00000104904	0.254227	0.0146936	0.544842	0.729885	0.460783	0.406972	-0.501345	0.833997	0.862437
	584	34790:22573_8275228:f	ENSG00000107164	0.359981	-0.830139	1.19684	0.743248	1.00386	0.487815	-1.47141	0.995532	0.925336
	585	19423:14826_CL1Contig1:r	ENSG00000087086	-0.534877	-1.11322	0.170215	0.0360723	-0.00160962	-0.0334975	-1.51788	0.0884017	0.40499
	586	4683:8540_CL1Contig1:r	ENSG00000125743	0.143329	-0.702585	1.23924	0.78625	1.08938	0.375556	-1.41896	0.955048	0.664141
	587	2720:1769_CL1Contig1:r	ENSG00000137154	0.184947	-1.01881	0.789722	0.43853	0.459432	-0.0223875	-1.75886	0.567506	0.014808	ribosome
	588	9637:13197_CL1Contig2:r	ENSG00000163479	0.241008	-0.624032	0.29722	0.483304	-0.0436757	0.378434	-1.16175	0.0494195	0.526016
	589	5394:2248_CL1Contig2:f	ENSG00000159199	-0.291992	-0.456254	0.0451187	0.311367	0.12966	0.200602	-0.961854	0.00507316	0.397072
	590	18518:1594_CL1Contig2:r	ENSG00000166794	-0.378372	-0.896075	0.142429	0.0309299	0.135328	0.0714079	-1.28573	-0.00543999	0.0282997
	591	3471:30898_CL1Contig1:r	ENSG00000162489	0.418858	-0.950387	1.23305	1.17815	1.13805	0.420654	-1.83633	0.963793	0.830526
	592	10189:12629_CL1Contig1:f	ENSG00000147403	0.218052	-0.870172	0.813681	0.707484	0.775231	0.221135	-1.50019	0.759359	0.560629	ribosome
	593	5639:9235_CL2Contig2:f	ENSG00000114942	-0.317912	-1.5958	0.636828	0.0510825	0.126907	0.132249	-2.04024	0.748508	0.134863
	594	1875:345_CL1Contig3:f	ENSG00000133112	0.0621087	-0.712733	0.590297	0.61649	0.317368	0.00246378	-1.17099	0.608587	0.550465
	595	30981:7755_CL1Contig1:f	ENSG00000128218	0.976853	0.0458036	1.95346	1.73093	1.35919	1.07491	-0.437616	1.29249	1.2843
9	596	31675:6544_CL4Contig1:r	ENSG00000089159	0.586553	1.72034	0.308669	-0.253057	0.227525	0.136998	0.62345	-0.513702	0.321501	focal adhesion
	597	3857:620_CL1Contig1:r	ENSG00000111786	-0.0280144	1.21511	0.407274	0.230422	0.197972	0.063886	-0.284615	-0.0410705	0.457455
	598	18763:13183_CL1Contig1:f	ENSG00000169714	-0.105467	0.201098	-0.0650068	0.101778	0.00437136	0.173705	-0.113458	-0.201001	0.599622
	599	12564:5850_CL1Contig3:f	ENSG00000136872	0.0078783	0.0145851	0.156259	-1.00423	-0.0505178	0.0279789	-0.342175	0.627341	0.945165
	600	4838:45360_CL1Contig24:f	ENSG00000075624	0.379401	1.35261	0.394347	0.342743	0.337533	0.170128	-0.279054	0.106732	0.70394	pathogenic E.coli infection, regulation of actin cytoskeleton
	601	8567:7_CL1Contig1:r	ENSG00000077097	-0.342469	0.320315	-0.00454396	-0.232303	-0.102335	-0.450598	-0.137457	0.164671	0.432928
	602	13301:18082_CL2Contig1:f	ENSG00000168060	0.819079	1.75646	1.52148	0.392069	0.625404	0.80254	1.2543	1.90869	2.54183
	603	7216:6424_CL1Contig2:f	ENSG00000096384	0.133063	0.251758	0.43065	0.129407	0.370548	0.142241	0.378889	0.224242	0.815512	Antigen processing and presentation
	604	9978:25577_CL1Contig1:r	ENSG00000126767	0.0934777	1.48257	0.0839423	0.0232445	0.0623553	0.0077264	0.846147	-0.436081	0.459815	focal adhesion
	605	32684:15674_40480691:f	ENSG00000169021	0.255977	0.828272	0.0318018	0.522128	0.264436	0.15318	0.0581483	-0.0270969	0.702303
	606	34948:1138_49324591:f	ENSG00000204632	-0.0679645	1.28634	0.284594	0.320083	0.270168	0.752255	0.0192605	0.484231	1.25593	Antigen processing and presentation
	607	8110:11460_CL1Contig1:f	ENSG00000130429	0.547639	1.6612	1.03997	0.349357	0.268173	0.747871	-0.291115	0.679258	0.994001	pathogenic E.coli infection, regulation of actin cytoskeleton, FcyR mediated phagocytosis
	608	17488:8532_CL1Contig1:r	ENSG00000099783	-0.423092	0.442061	0.360749	-0.118933	-0.035112	0.104533	-0.0576948	0.0572866	0.482105
	609	3058:45360_CL292Contig1:r	ENSG00000137642	0.428458	0.256973	0.130757	-0.120587	0.215772	0.179768	-0.0582543	-0.147498	0.583702
	610	32579:6583_59827782:f	ENSG00000169223	-0.59107	0.401589	-0.803254	-0.403368	-0.828324	-1.40576	-1.54997	-1.03905	0.0534616
	611	18796:1138_61245408:f	ENSG00000204622	-0.217527	0.987366	0.196981	0.397675	0.303085	0.921915	-0.202679	0.74215	1.13909
	612	9078:5659_CL2Contig1:r	ENSG00000172757	-0.00891106	1.20116	0.675768	0.654402	0.349596	0.776273	0.0681076	0.399667	0.895067	regulation of actin cytoskeleton, FcyR mediated phagocytosis
	613	5806:14372_CL1Contig2:r	ENSG00000162511	-0.52884	0.945946	0.889882	0.688619	0.736781	0.850335	0.546298	0.778692	1.23847
	614	34521:35387_54505715:f	ENSG00000164483	0.293692	1.41148	0.170149	0.456664	0.346434	0.882673	0.328653	0.471547	1.11916
	615	7979:5850_CL2Contig1:f	ENSG00000149925	-0.603722	0.795642	0.344483	-0.0647428	0.185957	0.404287	-0.661461	0.10873	0.122071
	616	7268:1138_CL1Contig6:r	ENSG00000206450	0.122014	1.11065	-0.0518142	0.345494	0.281383	0.936266	0.263682	0.30221	0.847454	Antigen processing and presentation
	617	8589:45360_CL1Contig4:r	ENSG00000143632	0.174717	1.29991	0.0844788	0.168031	0.183347	0.586731	-0.236908	0.114431	0.557869
	618	18793:32245_CL1Contig6:f	ENSG00000196230	0.168826	0.740799	0.589124	0.00761435	-0.0545605	0.522681	0.183592	0.382707	0.615549	pathogenic E.coli infection
	619	543:15490_CL1Contig1:f	ENSG00000180353	0.562191	1.819	1.183	0.882217	0.965098	0.861546	0.625588	0.974696	1.19045	pathogenic E.coli infection
	620	19808:37160_CL1Contig2:f	ENSG00000140988	0.252728	1.11635	0.744535	-0.187226	0.0541681	0.191756	-0.691239	0.209682	0.43581
	621	11833:16274_CL1Contig2:r	ENSG00000019582	0.735861	1.88437	1.78719	0.824531	1.49102	1.56047	0.386688	0.982947	1.54286	Antigen processing and presentation
	622	12904:10538_CL2Contig1:r	ENSG00000092820	-0.872341	0.478195	0.0513626	-0.456035	-0.0704775	-0.0167357	-0.359618	-0.433356	0.219355	pathogenic E.coli infection, regulation of actin cytoskeleton
	623	15708:45360_CL40Contig2:r	ENSG00000122566	-0.586777	0.509395	0.159023	-0.308504	0.146082	0.424619	-0.0725972	-0.128356	0.354492
	624	34917:15889_CL1Contig13:f	ENSG00000130076	0.350705	1.40244	0.766144	0.54609	0.559111	1.19521	0.513856	0.19131	1.03638
	625	18957:45360_CL5Contig11:f	ENSG00000170421	-1.66339	-0.690924	-1.25454	-0.989045	-0.367624	-0.443217	-1.71528	-0.583178	-0.458427
	626	5092:1849_CL1Contig1:r	ENSG00000161960	-0.146046	0.479817	0.0027055	0.0780026	0.107398	0.197514	-0.269409	-0.0615461	-0.104464
	627	34852:15889_15416433:f	ENSG00000163245	-0.321224	0.562986	0.278765	-0.113861	0.311498	0.00075	-0.61772	0.474412	0.421857
	628	1528:45360_CL38Contig2:r	ENSG00000085265	-0.729097	0.117848	-0.92099	-0.892846	-0.169889	-0.349525	-1.2331	-0.778713	-0.62848
	629	8294:10588_CL1Contig1:f	ENSG00000107833	-1.20495	0.439821	-0.978122	-1.38963	-0.677316	-0.0653469	-0.788114	-0.622548	-0.202352
	630	4853:11189_CL1Contig1:f	ENSG00000141552	0.0181474	0.79888	0.277802	-0.38803	-0.00424415	0.280299	-0.166133	-0.316122	0.59895
	631	34575:20906_CL2Contig1:f	ENSG00000151413	-0.411438	1.08985	0.359727	-0.765234	0.413711	0.226224	-0.562153	0.00444594	0.0874628
	632	18845:45360_CL1Contig17:f	ENSG00000107796	-0.1162	0.756959	0.542744	0.370948	0.938932	0.67299	-0.471927	-0.0110932	0.770304
	633	12130:261_CL1Contig3:r	ENSG00000011304	0.287724	0.650976	0.447967	-0.479273	0.370008	0.401127	0.0703527	0.126245	0.657809
	634	12609:7628_CL1Contig1:f	ENSG00000059769	-0.351427	0.71367	-0.00868092	-0.879769	0.167717	-0.234894	-0.427556	-0.203119	0.339404
	635	9320:9303_CL2Contig1:f	ENSG00000187837	0.3254	1.95537	1.31805	-0.222469	1.52358	1.28146	0.914545	0.865341	1.4464
	636	34258:10596_11502035:f	ENSG00000187772	-0.0479316	0.873265	0.393998	0.244527	0.440014	0.210959	-1.10423	-0.145589	0.337466
	637	19199:32245_CL1Contig1:f	ENSG00000137267	0.286104	0.728403	0.851024	0.35066	0.677488	0.612278	0.093929	0.495221	0.655605	pathogenic E.coli infection
	638	4749:45360_32948733:f	ENSG00000105290	0.428224	0.468249	0.733185	0.0971022	0.238214	0.356325	-0.220707	-0.0613478	0.67188
	639	9152:20096_CL3Contig3:f	ENSG00000173486	0.092687	1.90004	0.609196	-0.624454	0.228841	0.0902247	-0.695305	-0.0766651	0.509198
	640	5685:389_CL1Contig1:r	ENSG00000077549	0.49241	0.964278	0.397895	-0.0506261	0.258398	0.140178	0.0458325	0.208005	0.654768
	641	31199:30261_CL1Contig1:f	ENSG00000136542	-0.903419	2.31237	0.355504	-0.776961	0.112551	-0.0186329	-0.690974	-0.127264	0.239571
	642	30694:2466_54520035:f	ENSG00000107821	0.211549	1.87909	0.367364	-0.750591	0.126076	0.179732	-0.526706	-0.135426	0.452606
	643	3935:21988_CL1Contig1:r	ENSG00000184992	-0.43803	1.62419	0.272156	-0.213196	0.149729	0.232355	-0.170135	0.135805	0.360623
	644	19737:2148_CL1Contig1:f	ENSG00000206210	-0.333582	1.55921	0.377911	-0.846749	-0.175499	-0.0800192	-0.318193	-0.124647	0.66316
	645	16444:15889_CL1Contig28:f	ENSG00000205402	1.02079	1.7358	0.990445	0.816012	0.798761	1.15752	0.497925	0.455819	0.970884
	646	16064:4911_CL2Contig1:r	ENSG00000162704	-0.379612	0.607525	0.208147	-0.741586	0.153746	-0.214924	0.0248813	0.400388	0.0398421	pathogenic E.coli infection, regulation of actin cytoskeleton, FcyR mediated phagocytosis
	647	11002:19781_CL1Contig1:f	ENSG00000196588	-0.304922	1.82673	0.557397	-0.923516	0.262993	-0.0455625	-0.0880141	0.0321756	0.380894
	648	9726:1591_CL2Contig1:r	ENSG00000186111	0.0503583	3.01855	0.451036	0.352404	0.288606	0.255655	0.405437	0.147437	0.387194	focal adhesion
10	649	7699:45360_15035730:f	ENSG00000085644	0.523911	1.62336	0.599108	0.835722	0.772186	0.310007	0.744492	0.08092	0.096531
	650	9262:26463_CL1Contig1:f	ENSG00000116678	0.893286	1.16458	-0.186071	-0.385448	0.252909	-0.134143	0.477728	0.336071	-0.364717
	651	859:23066_CL1Contig1:r	ENSG00000092098	0.773396	1.66962	0.362469	0.201022	0.388351	0.141303	0.136321	-0.0599821	0.342817
	652	15265:15066_CL19Contig1:f	ENSG00000069869	1.02463	1.6304	0.262285	0.416584	0.30145	0.0747224	0.662652	-0.12238	0.52816
	653	7660:5893_CL1Contig2:r	ENSG00000134440	0.623852	1.73751	-0.141807	-0.348026	0.192206	-0.0656381	-0.276997	0.332124	0.0805723
	654	6872:24206_CL1Contig1:r	ENSG00000168297	1.34737	1.8685	0.397152	0.363147	0.402788	0.0354348	0.614306	0.0696815	0.389165
	655	32998:11669_CL7Contig1:f	ENSG00000048052	0.637149	1.43104	0.404885	0.232102	0.289779	0.214874	0.533024	0.274108	0.00609165
	656	1263:16883_CL1Contig1:f	ENSG00000115163	1.11083	1.70283	-0.0257287	-0.0218676	-0.148617	-0.0817533	0.601764	-0.00679666	-0.277571
	657	6873:12337_CL1Contig1:f	ENSG00000168291	1.28729	1.63012	0.544941	0.341869	0.402923	-0.303641	0.57535	-0.118457	0.542472	pyruvate metabolism
	658	30568:13008_54521674:f	ENSG00000092929	0.811366	1.70445	0.518595	0.455952	0.471225	-0.106704	0.353361	0.265844	0.215124
	659	11022:7759_CL2Contig1:f	ENSG00000122299	0.996016	1.87503	0.421542	0.42777	0.332472	0.00284832	0.302313	0.0960973	-0.0482917
	660	34331:29556_41135504:f	ENSG00000142046	0.912861	1.55029	0.217946	0.122093	0.269546	0.183269	0.556634	-0.0702066	0.588867
	661	31975:32497_CL1Contig1:f	ENSG00000203730	1.05449	2.07266	0.324765	0.22744	0.152315	-0.0486519	0.151685	-0.0328496	0.142323
	662	19311:5460_CL1Contig1:r	ENSG00000186174	0.531536	1.51777	-0.27672	-0.496293	-0.0266144	-0.0948287	-0.227138	-0.803956	-0.467453
	663	11385:6608_CL2Contig1:r	ENSG00000017427	1.63299	1.92987	0.488339	0.482972	0.453018	0.307691	0.984718	0.0577956	0.727189
	664	1530:34418_49334589:f	ENSG00000115616	0.59368	1.16155	-0.0379416	0.873039	0.311944	-0.282307	0.5425	0.292998	0.316913
	665	17676:15889_CL1Contig26:r	ENSG00000130076	1.58337	2.40378	1.56793	1.07031	0.847914	1.20452	0.372403	0.563264	1.29401
	666	32051:8190_CL3Contig1:r	ENSG00000154380	0.649179	1.05171	-0.586346	0.358101	-0.335716	-0.797183	0.288099	-0.973414	-0.470309
	667	4865:1335_CL1Contig1:r	ENSG00000169696	0.738487	1.65883	0.212494	0.212698	0.128261	-0.191048	0.704037	-0.348998	0.098355
	668	18811:45360_CL708Contig1:f	ENSG00000005001	0.874681	1.65738	0.574575	0.105225	0.296524	0.223575	0.178717	-0.0893844	0.034876
	669	5577:19215_CL3Contig1:f	ENSG00000179724	1.57953	1.66515	-0.116734	0.577881	0.276547	-0.110952	0.658406	-0.566137	0.24774
	670	35124:22147_CL1Contig1:f	ENSG00000142784	1.07527	2.17029	0.337949	-0.162245	0.427566	0.22682	-0.283396	0.258925	0.340993
	671	34905:45360_40442777:f	ENSG00000196225	0.841457	1.8627	0.295584	0.0650874	0.19698	0.0523586	0.836983	-0.172607	0.374515
	672	34669:4175_CL2Contig1:f	ENSG00000112200	1.27893	1.61855	0.300414	-0.0608975	0.858938	0.0581982	0.0279102	0.0629032	0.359748
	673	30386:45360_15179665:f	ENSMUSG00000066306	1.26493	2.19936	0.457774	0.0265584	0.648405	0.297475	1.17492	0.080939	0.789975
	674	9577:7203_CL1Contig1:f	ENSG00000179085	1.08919	1.57589	-0.316281	-0.77893	-0.520644	-0.43573	0.461351	-0.810504	-0.601577
	675	11163:19327_CL1Contig1:f	ENSG00000183283	0.801881	-0.00440069	0.183137	-0.862778	-0.258828	-0.100698	0.263722	0.344717	0.0222992
	676	19067:9736_CL1Contig1:f	ENSG00000099899	1.10516	1.49609	0.567222	0.357775	0.131659	0.11569	0.072525	0.0505206	0.216214
	677	32823:24120_CL1Contig1:f	ENSG00000173578	1.6899	1.74551	0.322386	0.493248	0.544729	0.234629	1.20797	-0.0866166	0.114762
	678	30959:21243_CL1Contig1:f	ENSG00000126264	1.80095	1.58397	0.665433	0.485375	0.645674	-0.0111578	0.601153	0.117216	0.527887
	679	5356:36493_CL4Contig1:r	ENSG00000113492	1.9905	1.83919	0.170945	0.554142	0.516297	-0.0984852	0.45568	0.133568	0.385599
	680	12774:15916_CL1Contig1:r	ENSG00000137106	1.59886	1.565	0.613281	0.517967	0.531575	0.414177	0.424688	0.27713	0.325095	pyruvate metabolism
	681	33304:27316_CL1Contig1:f	ENSG00000176840	1.56113	1.66806	0.344003	0.461394	0.134672	-0.0222986	-0.0701684	-0.229762	0.235679
	682	18777:3605_CL1Contig3:r	ENSG00000010327	0.936735	1.17084	0.351855	-0.133934	0.074364	-0.292467	0.0328647	-0.0647257	-0.686692
	683	34158:8841_CL1Contig2:f	ENSG00000137699	1.75076	2.08269	0.721551	0.655011	0.698124	0.363526	0.460433	0.445554	0.309374
	684	6640:21023_CL1Contig2:r	ENSG00000119632	1.51229	1.7163	0.444076	0.31281	0.227504	0.0188788	-0.284489	-0.159498	0.212159
	685	18850:14867_CL1Contig3:r	ENSG00000055950	1.08439	1.35641	0.267059	0.322874	0.192953	-0.262095	-0.322316	-0.100289	0.290662
	686	34305:27767_8275029:f	ENSG00000121031	0.538024	1.5523	0.326159	0.411714	0.221661	0.361416	-0.0309082	0.0507542	0.602604
11	687	32513:45360_CL78Contig2:r	ENSG00000168000	-0.406445	1.79173	0.281713	0.156406	0.471025	0.163154	-0.0363671	0.0591548	0.148999
	688	33410:28684_15055719:f	ENSG00000104973	-0.82654	1.17236	-0.232932	-0.592715	-0.153765	-0.491753	0.132104	-0.696774	0.14484
	689	32080:15969_49414499:r	ENSG00000155893	0.0988716	2.30121	0.229739	0.0305614	0.144613	0.365102	0.714842	0.227325	0.934511
	690	8409:13945_15035419:f	ENSG00000148773	0.0609428	2.92965	1.29031	-0.425666	1.41115	0.898243	1.43159	0.379014	1.03675
	691	2623:17294_CL1Contig1:r	ENSG00000181085	-0.034911	1.25078	0.0714368	-0.314051	0.090598	0.390381	0.485027	-0.124685	0.465395
	692	17231:17000_2149935:f	ENSG00000177154	0.601748	1.49771	0.795421	0.607624	0.582839	0.906072	0.549619	0.254924	0.90119
	693	9278:45506_CL2Contig1:r	ENSG00000162599	-0.738089	1.13459	-0.0964522	-0.547124	-0.21117	-0.29157	-0.101066	-0.688361	-0.0385994
	694	5504:6565_CL1Contig1:r	ENSG00000131094	0.0102452	1.69624	0.0385275	0.0598564	0.241737	0.227119	0.438458	0.210128	0.609729
	695	1606:5108_54515291:f	ENSG00000153094	0.0843285	2.12988	0.388819	-0.975497	0.161955	0.0379633	-0.35097	-0.0740836	-0.0788714
	696	32744:45360_40440709:f	ENSG00000106785	0.440098	2.40244	0.555017	-0.111186	0.097588	0.240035	0.495395	0.135964	0.753818
	697	3110:45694_CL3Contig1:f	ENSG00000133816	-0.314648	2.14491	0.091339	-0.901887	-0.312535	-0.0974242	-0.0131885	-0.421969	-0.0176525
	698	34167:34727_CL8Contig1:r	ENSG00000053254	0.147262	2.02055	0.539011	0.178681	0.361189	0.190993	0.933851	0.36595	0.65612
	699	34614:4_40429311:f	ENSG00000197272	-0.0627358	2.32771	0.687801	-0.100134	0.595193	0.303935	0.913613	0.705573	0.0542345
	700	6956:45360_8274948:f	ENSG00000012171	-0.026489	1.73842	0.19945	-0.100517	0.266155	0.172393	0.744342	0.0538243	0.577919
	701	11768:28120_CL2Contig1:f	ENSG00000090061	0.583981	3.28899	1.32498	0.238745	0.594684	0.976932	1.7462	0.345368	1.56073
	702	12259:11727_CL1Contig1:r	ENSG00000167658	0.742296	2.01337	0.121486	-0.0840864	0.379976	0.111368	0.783164	0.654992	1.04873
	703	19852:1501_CL1Contig2:r	ENSG00000089280	-0.160465	1.71129	0.649992	0.136057	0.334486	0.132082	0.591249	-0.536834	0.455601
	704	6455:13080_CL1Contig1:r	ENSG00000166825	1.52903	2.93382	1.26369	1.21215	1.50095	1.75838	1.82021	1.77734	2.05678
	705	20060:1057_CL1Contig1:f	ENSG00000089693	0.0378755	1.92322	0.452361	0.427383	0.00695949	0.225292	0.302817	0.251584	0.815788
	706	8489:3509_CL5Contig1:r	ENSG00000104687	-0.86812	0.265206	-1.0173	-1.41427	-0.813018	-1.345	-0.769702	-0.918456	-0.64038
	707	11610:12635_CL1Contig1:f	ENSG00000132405	0.227837	1.59756	0.135905	-0.48175	0.12176	-0.0791055	-0.227916	0.0997841	0.233666
	708	4851:23930_CL4Contig1:f	ENSG00000141522	0.152306	1.56149	0.468073	-0.207013	0.0644283	0.464668	0.507751	-0.484821	0.223983
	709	30634:45360_CL333Contig1:f	ENSG00000122386	0.556897	1.29481	0.495118	-0.0866573	0.169212	0.315589	0.65071	0.167447	0.514927
	710	11545:12459_CL1Contig1:f	ENSG00000071127	0.148187	1.09334	0.120398	-0.0481313	0.350181	-0.0457406	0.447379	0.250559	0.148891
	711	19958:9249_CL1Contig1:r	ENSG00000184524	0.388069	2.20277	0.640535	-0.0465415	0.268409	0.416369	1.05812	-0.26657	1.11206
	712	8757:4609_CL1Contig2:f	ENSG00000108179	0.274331	2.09943	0.338752	0.2008	0.190986	0.111046	0.83776	0.411931	0.753433
	713	16312:13152_CL1Contig1:r	ENSG00000124785	0.20249	1.40555	0.101905	-0.230652	-0.122963	0.244287	0.726738	0.19489	0.575721
	714	34425:20364_CL2Contig1:f	ENSG00000149262	0.236823	1.95175	0.24388	-0.0543927	0.219191	0.249215	0.861578	-0.169307	0.672106
	715	8613:32575_CL1Contig1:f	ENSG00000169813	0.0865509	1.63634	0.307708	-0.783418	-0.483345	-0.223335	0.918279	0.0644668	0.381492
	716	9521:6568_CL2Contig2:f	ENSG00000116560	0.10489	2.73724	0.649738	0.275912	0.0215868	0.0981944	0.0493881	-0.404276	0.514319
	717	19035:1662_40432021:r	ENSG00000181541	0.157292	1.23731	0.113827	-0.123282	0.17521	0.073614	0.108999	-0.0286159	0.153557
	718	33616:5533_40400766:f	ENSG00000184937	0.225873	1.63527	0.289206	0.0870831	0.339377	0.111364	0.804606	0.200982	0.650989
	719	4896:20800_CL1Contig3:r	ENSG00000108639	0.0911479	1.35797	0.137356	0.61104	-0.146272	0.489648	0.299926	0.0364419	0.455649
	720	6445:7281_CL1Contig1:f	ENSG00000140545	0.884163	2.37414	1.22643	0.845427	0.646378	1.06263	0.940711	0.236743	0.834514
	721	3024:15794_CL1Contig1:r	ENSG00000172269	-0.100496	1.13169	-0.163907	0.0531707	-0.0980818	0.0602106	0.36819	-0.0498721	-0.0425441
	722	5543:3910_CL1Contig1:f	ENSG00000183978	0.016311	1.10426	0.0536296	0.111795	0.103841	0.0706046	-0.0882575	-0.218249	0.28318
	723	12572:19770_CL2Contig1:f	ENSG00000066697	0.401272	1.26923	0.272853	-0.117189	0.0867851	0.102817	0.649571	0.0156907	0.422857
	724	18980:10278_CL1Contig1:f	ENSG00000138801	0.184397	1.71666	0.377465	0.0199088	0.274236	0.177823	0.697744	-0.432711	0.506082
	725	30178:12108_6845131:r	ENSMUSG00000029188	0.32272	1.83189	0.429487	0.0618094	0.245699	0.344752	0.397927	-0.409265	0.199594
	726	34092:5259_49345380:f	ENSG00000188816	0.370057	1.91525	0.514327	0.269981	0.423047	-0.148844	0.812045	0.224693	0.64777
	727	17815:40706_37854938:f	ENSG00000151461	0.154693	2.17505	0.370117	0.174552	0.40616	0.112772	1.03417	0.185067	0.7395
	728	17145:2227_40406923:f	ENSG00000189195	0.247489	0.79212	0.20202	-0.00910592	0.199465	-0.0631609	0.47588	0.200239	0.349367
	729	33067:15889_CL1Contig104:f	ENSG00000177199	0.745092	1.63171	0.279037	0.508111	0.429175	0.913845	0.444119	0.199526	0.931146
	730	9549:16129_CL2Contig1:f	ENSG00000143570	0.358315	1.81125	0.219615	0.142648	0.0669562	0.2305	0.374656	-0.18373	0.445835
	731	9550:25444_CL2Contig1:r	ENSG00000143578	-0.253336	1.46778	-0.260007	0.109932	0.272961	-0.0290364	-0.335069	-0.556778	-0.212439
	732	6853:25578_CL1Contig1:r	ENSG00000114861	0.427951	2.18621	0.411676	0.209654	0.478158	0.139888	1.19787	0.315084	0.751926
	733	13989:35758_27921471:f	ENSMUSG00000036817	0.0187123	1.78567	0.106158	0.237337	0.108066	-0.112282	0.744582	-0.187813	0.221177
	734	34363:777_40476095:f	ENSG00000122026	-0.252695	1.56575	0.0845109	0.159808	0.223552	0.171615	0.689358	0.066387	-0.0952039
	735	33009:30409_40393044:f	ENSG00000176472	-0.0997531	2.21752	-0.09562	-0.180792	-0.111401	-0.0763994	0.899839	-0.556653	0.465483
	736	30330:5003_40402930:r	ENSG00000156239	0.557886	2.07131	0.097549	0.063612	0.28956	0.0177317	1.0891	0.223294	0.617039
	737	31380:19770_37791552:f	ENSG00000066697	0.169597	1.88487	0.373207	0.240907	0.402664	0.133756	1.00299	0.214421	0.715793
	738	32538:29534_CL15Contig1:r	ENSG00000169926	0.387577	1.75357	0.66208	0.137543	0.267172	0.174029	1.10384	0.19411	0.963305
	739	30813:13148_CL1Contig1:r	ENSG00000040487	-0.558263	1.82158	-0.308775	0.0144769	-0.151685	-0.0696146	0.587984	-0.296393	0.165628
	740	9074:45360_CL60Contig1:r	ENSG00000084234	-0.211412	1.19475	0.167084	-0.175748	-0.121861	0.0638465	0.588216	0.0418132	0.375914
	741	2420:22974_7843792:f	ENSG00000125864	-0.316374	1.29214	-0.0815829	-0.402948	-0.0892997	0.00447852	0.521201	-0.514178	0.106257
	742	7248:1138_61245705:r	ENSG00000206413	0.38288	1.54175	0.191371	0.342924	0.392534	0.514978	0.444681	0.486099	1.19171
	743	34081:13363_34171346:f	ENSG00000188848	0.232215	2.14439	0.237743	0.245645	0.453421	0.0968499	1.20254	0.260189	0.681942
	744	4191:135_CL1Contig1:f	ENSG00000104852	-0.0426855	1.39989	0.185766	0.393716	0.240471	0.182036	0.745074	0.0239237	0.647363
	745	4784:5167_15035513:r	ENSMUSG00000009210	-0.259268	1.06587	-0.501736	-0.192256	-0.125313	-0.0975089	0.337552	-0.574423	0.424977
	746	17329:40377_12008833:r	ENSG00000169474	0.452296	1.48071	0.190486	0.0788499	0.0868797	0.223506	0.773229	-0.104909	0.518924
	747	41:33592_CL1Contig1:r	ENSG00000179823	0.0708676	1.41063	0.196484	0.139912	-0.00352022	-0.231051	0.851074	0.409117	0.497158
	748	32487:29505_CL1Contig1:r	ENSG00000167395	-0.742432	1.16168	-0.180407	-0.432376	-0.244652	-0.359896	0.393514	-0.849087	-0.134877
	749	9751:30168_37986342:f	ENSG00000143382	0.224602	1.81162	-0.0602893	-0.108846	-0.0324481	-0.107935	0.773408	-0.549415	0.337953
	750	1962:9539_CL1Contig1:r	ENSG00000027001	0.096953	1.12133	0.374816	0.311888	0.441327	0.224529	0.715458	-0.0489957	0.358001
	751	30010:4317_49420239:f	ENSDARG00000035563	-0.0687283	1.8172	-0.079209	-0.192219	-0.147791	0.30304	1.00082	-0.579636	0.435514
	752	30467:44685_49325717:f	ENSG00000005022	-0.231535	0.895158	-0.409058	-0.560342	-0.791751	-0.33621	0.254958	-0.645965	-0.285167
	753	14580:21338_CL1Contig1:r	ENSG00000165678	-0.119454	0.91778	-0.306961	0.100271	-0.0864314	-0.150416	0.258671	-0.414775	0.266175
	754	6601:15803_CL2Contig1:f	ENSG00000100604	-0.337298	2.25678	-0.287774	-1.06964	-0.024078	-0.557145	1.0341	-0.508013	0.725478
	755	12560:20357_CL1Contig1:f	ENSG00000104299	-0.0454764	1.53771	0.338266	-0.175189	0.312997	0.107721	0.835481	-0.18927	0.849217
	756	11606:15798_CL1Contig2:r	ENSG00000151552	0.35516	0.913801	0.178706	0.397077	0.264352	-0.136462	0.219806	-0.0740501	0.602495
	757	17376:18082_1632883:f	ENSG00000168060	1.30176	2.51262	1.32115	0.990245	0.489898	0.905317	2.12916	1.62512	2.52741
	758	5354:45360_CL516Contig1:f	ENSG00000108846	0.334562	1.25484	0.10186	0.102112	0.202117	0.25522	0.630295	-0.259963	0.53305
	759	32559:21191_15181340:f	ENSG00000172458	0.0263019	2.12845	0.565682	-0.0109474	0.481345	0.209263	1.31809	-0.174384	0.876489
	760	17054:20640_CL1Contig1:f	ENSG00000134548	-0.00254664	0.531753	-0.185094	-0.067483	0.02478	-0.387507	0.18417	-0.360966	0.590419
12	761	2869:45360_CL200Contig1:r	ENSG00000175213	-0.887568	1.4945	-0.0553722	-0.513155	0.233214	0.216219	0.847578	-0.632053	0.65127
	762	6033:9981_CL2Contig1:f	ENSG00000068793	-0.437452	1.23817	-0.428363	-0.135517	-0.183948	-0.225149	0.91048	-0.531673	0.372783
	763	7504:45360_40429774:f	ENSG00000189298	-0.790512	0.469485	-0.281048	-0.235195	-0.284461	-0.311027	0.699095	-0.361867	-0.0378512
	764	15264:5129_40434026:f	ENSG00000132164	-0.314363	1.33981	0.199373	0.503099	0.352413	0.0511875	1.00668	-0.119701	0.664599
	765	34777:1718_CL1Contig1:f	ENSG00000196363	-0.147953	1.20172	0.0100281	0.2084	0.225712	0.0944974	0.791688	-0.0331954	0.408769
	766	7087:12413_CL1Contig2:r	ENSG00000206229	-0.966876	0.650345	-0.0745052	-0.283908	0.0781239	-0.0448053	0.257006	-0.523892	0.421701	Antigen processing and presentation
	767	12902:7291_33291816:r	ENSG00000146433	-0.262316	0.876813	-0.214978	0.11098	0.15249	-0.0654857	0.578447	-0.388645	0.367141
	768	8615:3144_CL2Contig1:f	ENSG00000198915	-1.3182	1.44749	-0.425794	-0.907258	0.00714792	0.158406	0.721539	-1.25518	0.383286
	769	32816:14773_CL8Contig1:f	ENSG00000174903	-0.251132	1.11759	0.0820816	0.235309	0.0539431	0.150356	0.804488	0.184021	0.594114
	770	8348:2517_CL1Contig1:f	ENSG00000188316	-0.736127	0.756001	-0.124482	-0.515395	-0.172562	0.130466	0.616602	-0.857101	0.0308825
	771	31632:2833_33289633:f	ENSG00000095777	-0.212823	1.09188	0.075986	0.319271	0.127652	0.144807	0.93943	-0.364455	0.600814
	772	31323:16811_CL1Contig2:f	ENSG00000127743	-0.96924	0.891984	-0.768486	-0.852171	-0.28373	-0.0465158	0.421074	-1.06222	-0.165404
	773	17007:45360_37793096:f	ENSG00000179909	-0.448167	0.676951	0.252721	0.053653	0.39048	0.0664823	1.10264	-0.208069	0.311627
	774	17595:19296_28577574:f	ENSG00000130234	-0.0506261	0.968991	0.18239	0.596526	0.42824	0.0409718	1.46291	0.135179	0.931081
	775	33078:10704_CL4Contig1:f	ENSG00000114867	-0.316525	1.15457	0.421785	-0.055485	0.394225	0.394107	0.946918	-0.117997	0.778295
	776	5042:45360_CL597Contig1:f	ENSG00000182372	-0.756029	1.94764	0.294845	0.0649628	0.304083	0.376598	1.0255	-0.32369	0.706798
	777	33931:45360_40424900:f	ENSG00000206228	-0.00285679	1.08346	0.0343009	0.176855	0.272351	0.242416	0.736966	-0.191018	0.68966
	778	9954:6568_CL1Contig1:r	ENSG00000147140	-0.687213	0.91208	0.295616	-0.12358	0.427181	-0.162698	1.02879	-0.097723	0.598295
	779	12553:45360_CL118Contig2:f	ENSG00000167635	-0.63725	0.461375	-0.0996146	-0.169659	-0.18793	0.0139994	0.962453	-0.301498	0.0684222
	780	7702:33064_CL1Contig1:f	ENSG00000167978	-0.805448	1.53312	-0.494414	-1.24567	0.250061	-0.12124	1.31802	-0.73181	0.359152
	781	18393:9542_CL1Contig1:r	ENSG00000179051	-0.351682	0.394829	0.296874	-0.129385	0.217516	-0.344699	0.596204	0.36257	0.0141646
	782	12100:32575_CL2Contig2:r	ENSG00000169045	-0.381608	-0.306661	0.190852	-0.734369	-0.303738	-0.483092	1.02585	-0.319957	-0.432425
	783	30388:36357_6960861:r	ENSMUSG00000053646	-0.62422	0.99956	-0.247703	-0.0647068	0.0404757	-0.270735	1.30391	-0.498427	0.319171
	784	12416:3219_54493355:f	ENSG00000130517	-0.788129	0.43368	-0.466727	-0.812403	0.0683765	-0.198154	0.969677	-1.04606	-0.470916
	785	4296:6533_38122316:f	ENSG00000129990	-0.359626	1.13386	-0.0523712	0.0569453	0.0430877	0.141981	0.958237	-0.631009	0.572088
	786	6704:5596_CL1Contig1:r	ENSG00000163902	-0.815846	0.417575	-0.785813	-0.657846	-0.457158	-0.473648	0.174699	-0.578275	0.211799
	787	8248:23401_18532295:f	ENSG00000107554	-1.41575	2.30629	-0.93506	-1.54796	0.170237	-0.152879	1.01047	-0.675753	0.103925
	788	32553:2316_CL1Contig6:f	ENSG00000106560	-1.13209	1.27004	-0.134107	-0.592816	0.156752	-0.244188	1.07477	-0.499028	0.664611
	789	16965:45360_CL124Contig1:r	ENSG00000186376	-0.578094	0.179979	-0.60482	-0.593072	-0.404541	-0.264016	0.630785	-0.151772	-0.0883229
	790	11026:7632_CL1Contig1:r	ENSG00000100417	-0.181741	1.27833	-0.0164549	0.185602	0.117903	-0.0366443	0.950691	-0.279578	0.439058
	791	19469:46145_13309516:f	ENSG00000129910	-0.283918	0.651634	0.249346	0.180685	0.18517	0.275097	0.636309	0.225958	0.456006
	792	30770:1289_CL1Contig1:r	ENSG00000112977	0.177981	0.691099	0.0891394	0.0721498	0.377681	0.339802	0.525443	0.197381	0.561906
	793	19891:7048_CL1Contig1:f	ENSG00000138834	-0.829972	1.09539	0.0772478	-1.22815	0.0695158	0.450022	0.944711	-0.0876055	-0.0951572
	794	12591:4066_CL1Contig1:f	ENSG00000148218	-0.813773	0.593673	-0.361997	-0.871633	-0.127123	-0.226842	0.227945	-0.988628	0.111129
	795	30713:42543_29283404:r	ENSG00000108950	-0.614796	0.805034	-0.4712	-0.613127	-0.154433	-0.283234	0.365398	-0.705687	-0.673657
	796	8154:3904_CL2Contig1:r	ENSG00000198517	-0.502757	1.45343	-0.469046	-1.01345	0.0408205	-0.287334	0.973857	-0.632962	0.257192
	797	8125:45360_CL1192Contig1:r	ENSG00000145908	-0.174318	1.24042	0.0196359	-0.150223	0.117873	-0.0890201	0.970805	-0.172522	0.458289
	798	10853:2944_6961049:f	ENSG00000111671	-0.392707	0.752203	0.192285	-0.0659233	0.483428	-0.0416271	0.968817	0.0314231	0.527499
	799	19384:695_CL1Contig1:r	ENSG00000100170	0.265183	1.32706	0.65347	0.592057	0.929103	0.451237	2.31217	1.94808	1.24754
	800	19183:15767_CL1Contig2:f	ENSG00000119335	-0.186331	0.152786	0.258175	-0.101086	0.38064	-0.0192432	1.05182	0.604652	0.742962
	801	19964:3316_CL1Contig3:f	ENSG00000124942	-0.336871	1.11736	-0.822404	-0.732433	0.142191	-0.0600918	1.13868	-0.926874	0.334977
	802	12707:8897_CL1Contig1:r	ENSG00000164733	-0.100865	0.470343	-0.291046	-0.312009	-0.0436798	-0.0929856	0.241513	0.0714396	0.41171	Antigen processing and presentation
	803	7077:45360_CL224Contig1:f	ENSG00000206235	-0.864576	2.26994	-0.815287	-1.22652	0.124716	-0.178728	0.945518	-0.23469	0.423546	Antigen processing and presentation
	804	7614:2635_CL1Contig1:f	ENSG00000141646	-0.116771	0.610054	-0.0737323	-0.147456	0.136266	0.01023	1.07216	0.0135043	0.407948
	805	30524:42865_CL4Contig1:r	ENSG00000076108	0.101215	1.29687	0.276073	-0.133374	0.317105	0.532839	1.01629	-0.0763034	0.102781
	806	12808:45360_CL258Contig1:r	ENSG00000104725	-0.436995	2.13922	-0.92138	-1.29547	0.13687	-0.548861	1.14779	-0.630217	0.360871
	807	19942:2771_CL1Contig2:f	ENSG00000172725	-0.489529	1.71441	0.776204	-0.869137	0.441376	0.350616	1.38433	0.0749297	1.06351
	808	31470:8634_46179598:r	ENSG00000052850	-0.00928757	1.42792	0.270534	0.0781839	0.271053	0.0842229	0.943268	0.407244	0.364418
	809	53:14562_CL5Contig1:f	ENSG00000180370	-0.172918	0.104169	-0.527483	-0.913972	-0.108638	-0.465551	1.2618	0.308477	-0.479168
	810	30162:1501_29276813:f	ENSG00000176807	-0.210018	1.87304	0.14153	-0.397065	0.111742	0.165465	1.43072	-0.107976	0.582326
	811	4056:186_CL1Contig1:r	ENSG00000104824	-0.667832	1.05591	0.413295	-0.539248	0.49566	1.06942	0.9857	0.733479	0.61828
	812	33013:18181_CL1Contig1:r	ENSG00000179886	0.00633875	1.77602	0.0502567	-0.0688069	0.157396	0.00977823	1.1792	0.0333812	0.50246
	813	33424:8800_2578795:f	ENSG00000172367	0.065558	1.07263	0.170924	-0.881413	0.241306	0.338396	1.43011	-0.224582	-0.0736855
	814	6773:9467_CL1Contig2:f	ENSG00000152642	-0.0368083	1.30768	-0.20034	0.0927794	0.238741	-0.00990868	1.27334	-0.288189	0.223262
	815	31647:6365_45845961:r	ENSG00000101191	-0.0569559	1.71916	0.109026	-0.317753	0.260952	0.149002	1.01556	-0.16839	0.745545
	816	163:45604_14658337:f	ENSG00000101849	-1.14172	-0.245898	-0.338725	-0.528708	0.0891052	-0.298734	1.3681	0.369791	-1.03835
	817	32210:9246_CL1Contig1:r	ENSG00000161914	-0.099311	1.44472	0.114964	0.21369	0.280545	-0.0907412	0.983235	0.145494	0.306185
	818	1794:3766_CL1Contig1:f	ENSG00000125304	-1.31896	-0.706269	-1.37138	-1.87376	-0.897944	-0.890403	-0.394733	-0.299322	-1.10649
	819	17576:6084_59824838:f	ENSG00000162063	-0.133426	1.18488	-0.0870893	-0.230226	0.093655	-0.23348	0.862165	-0.288492	0.189326
	820	11414:16746_CL1Contig1:f	ENSG00000172403	-1.21779	0.328671	-1.10992	-1.05766	-0.15893	-0.355388	0.860341	-0.673334	-0.249432
	821	15568:4448_CL4Contig1:r	ENSG00000125976	-0.384729	-0.445374	0.325576	-0.885684	-0.804716	-0.436036	0.397064	-0.276915	-0.579908
	822	30773:45360_CL8Contig3:f	ENSG00000113140	-0.133529	0.343601	0.393426	-0.422308	-0.109792	-0.135076	0.316067	-0.540311	0.129653
	823	9598:18080_CL1Contig1:r	ENSG00000204104	0.0183068	1.38801	0.0826758	-0.0807429	0.334208	-0.079178	1.12364	-0.436099	0.500929
	824	2270:17734_CL3Contig1:f	ENSG00000124159	0.0543369	0.983945	-0.444275	-0.272568	0.152679	-0.0268972	0.959734	-0.41564	0.484629
	825	18537:12230_CL1Contig1:r	ENSG00000130559	-0.286431	2.52159	-0.899397	-1.38948	0.0962448	-0.241624	1.26486	-0.814295	0.294437
	826	19742:3123_CL3Contig1:r	ENSG00000112640	-0.0517016	1.60063	-0.117476	-0.349179	0.102608	0.149482	1.10323	-0.604239	0.397952
	827	15027:2453_CL2Contig1:f	ENSG00000169083	-0.0804411	1.64747	-0.013528	-0.0796067	-0.0427739	0.0418354	1.43799	-0.380763	0.353435
	828	34077:25578_40397169:f	ENSG00000114861	0.55543	1.71879	0.59096	-0.309023	0.352928	0.379141	1.43485	-0.0690083	0.74683
	829	8698:11591_CL1Contig1:r	ENSG00000197746	0.145801	1.21719	0.394684	-0.244338	0.740667	1.05975	0.823668	0.780418	1.06853
	830	12442:11946_CL4Contig1:r	ENSG00000071564	-0.69897	1.36174	0.776849	-0.546753	0.316852	0.321649	0.63159	-0.363683	0.423038
	831	4228:12157_CL1Contig2:r	ENSG00000105438	-0.249457	0.554325	0.0851698	-0.730735	-0.052519	0.310636	0.258841	0.144602	0.199755
	832	4330:10980_CL1Contig1:r	ENSG00000170906	-0.713723	0.753213	0.253785	-0.628805	0.249671	0.00294735	0.148573	-0.437694	0.124225
	833	12353:10945_CL1Contig1:f	ENSG00000113758	-0.528933	1.81991	0.00944269	-1.06858	0.32004	0.10176	0.66895	-0.300719	0.0781992
	834	16917:12477_CL8Contig2:r	ENSG00000133392	-0.185186	0.183498	-1.46918	-0.832458	-0.0962487	-0.568411	1.70349	-0.48762	0.465101
	835	19105:1025_CL2Contig1:r	ENSG00000138796	-0.566214	-0.237176	-0.70397	-0.787427	-0.350319	-0.236803	0.292869	-0.635556	-0.503117
