# Supplementary material for: Intestinal Salmonella typhimurium Infection Leads to miR-29a Induced Caveolin 2 Regulation
Source: PLoS One. 2013 Jun 24;8(6):e67300. doi: 10.1371/journal.pone.0067300 (PMC3691122; doi:10.1371/journal.pone.0067300)
Supplement: Table S2 — Determined clusters after miRNA specific microarrays including log 2 ratios. (XLS) [file pone.0067300.s004.xls]

## Sheet: miRNA_il_Cluster1_matrix
			log2 Ratio
Cluster	Number	miRNA	C-3h	S-3h	SP-3h	C-3d	S-3d	SP-3d	C-28d	S-28d	SP-28d
1	1	ssc-miR-25	0.230408	1.06731	1.18037	0.476923	1.57064	1.62285	0.716766	0.0954047	0.332964
	2	ssc-miR-93	0.189397	0.872739	1.02173	0.345117	1.09303	1.10116	-0.373465	-0.22495	0.404042
	3	CNG87	-0.36628	0.853543	0.850792	0.130856	1.4705	1.38874	-0.213667	-0.586993	0.164691
	4	MDM269	-0.863098	0.55014	0.525564	-1.02065	0.410813	0.357963	-0.363173	-1.14304	-0.164233
	5	MDM276	-0.254686	0.989072	0.915968	-0.206569	1.26471	1.20464	-0.263508	-0.793269	1.16835
	6	ssc-miR-16	-0.0353783	0.809247	0.932346	0.171963	0.976603	1.09085	0.236776	-0.0405765	0.170736
	7	ssc-miR-17	-0.147695	0.620014	0.753539	0.196101	1.16004	1.20485	0.077577	-0.200639	0.0223228
	8	ssc-miR-185	-0.0395958	0.451488	0.430341	-0.452762	0.825963	0.890256	-0.0162202	-0.485531	0.228167
	9	ssc-miR-363	0.348703	1.22394	1.29766	0.436208	1.46607	1.48828	0.406678	-0.00960447	0.998483
	10	ssc-miR-425-5p	0.0558276	0.485554	0.464317	0.312585	0.854582	0.641407	-0.0902894	-0.511701	0.344726
	11	ssc-miR-484	-0.887352	0.184627	0.28062	-0.604346	0.65924	0.710737	-0.480158	-0.460333	-0.00999854
	12	ssc-miR-92a	0.649463	1.20713	1.27946	1.1875	1.80049	1.8246	0.750866	0.748289	0.80826
	13	CYG10	0.387796	1.74659	1.72315	1.3444	2.17922	2.16088	1.00554	1.23294	1.29375
	14	ssc-miR-106a	-0.0974909	0.415155	0.557171	-0.224671	0.448651	0.326532	-0.286177	-0.696867	-0.00397157
	15	ssc-miR-15a	-0.181014	0.423059	0.590634	-0.199949	0.919797	0.916351	0.486152	-0.652767	0.447536
	16	ssc-miR-29a	-0.0653451	0.725933	0.672567	0.0468464	1.43906	1.51456	0.71528	-0.160253	0.409424
2	17	MDMstar277	0.0953025	0.882659	0.901133	0.343115	1.16023	1.15135	0.436482	-3.00383	0.520169
	18	ssc-miR-342	0.0642509	-0.184207	-0.0824848	0.138837	-0.00592114	-0.105774	-0.162128	-1.25215	0.181173
	19	MDM142	-0.366006	0.816137	0.770225	-0.0191189	0.970228	0.954132	0.249705	-2.04484	0.366719
	20	MDM148	-0.965963	0.416095	0.471858	-0.0170882	0.577179	0.506311	0.469127	-2.30626	1.33042
	21	MDM154	-0.551808	0.334226	0.356305	-0.336492	-0.0443134	-0.082645	-0.307165	-1.57674	0.0736124
	22	MDM274	-0.302648	0.576875	0.497833	-0.00757167	0.505416	0.448453	0.0482113	-1.02473	0.49878
	23	MDM283	-0.0469968	0.337759	0.0910013	0.161995	0.107469	0.183906	0.285803	-0.199653	0.140445
	24	MDM313	-0.536969	0.432547	0.365737	-0.196313	-0.0881794	-0.123679	-0.177138	-1.55859	0.0461004
	25	MDM314	-0.617869	0.694274	0.687333	-0.388719	0.38007	0.3566	-0.482696	-1.529	1.06323
	26	MDM333	-0.249262	0.706802	0.517317	0.248299	0.812867	0.814854	-0.00950247	-1.53871	1.11957
	27	MDM351	-0.686744	0.655071	0.577983	-0.636467	0.225257	0.258747	-0.211652	-1.41606	0.79098
	28	MDM355	-0.130074	0.976042	0.842015	0.268017	0.538489	0.518403	-0.0451094	-0.45332	1.25517
	29	MDMstar103	-1.45722	0.802982	0.780513	-0.28053	0.0938951	0.00659803	1.84436	-2.28616	0.469319
	30	ssc-miR-15b	0.163456	0.685244	0.463057	0.303366	0.545341	0.384336	0.352012	-0.759589	0.328661
	31	ssc-miR-215	-0.0532974	0.751296	0.656527	0.0642122	0.431307	0.383718	-0.0337397	-2.26539	-0.657407
	32	ssc-miR-4332	-0.155179	0.863469	0.872367	0.0430436	1.2618	1.25484	0.281206	-2.58347	1.24702
	33	CNG45	0.0951753	0.476043	0.332519	-0.254382	-0.239533	-0.0969543	0.0467148	-1.90456	0.162006
	34	MDM195	-0.783196	0.87462	0.765863	-1.12446	0.0811569	0.0302927	-1.00094	-2.09789	-0.666396
	35	MDM315	-0.180865	0.0988267	0.106698	-0.260476	-0.0864099	-0.13464	-0.262988	-0.646386	-0.356282
	36	MDM337	0.11657	-0.124556	0.109438	-0.611081	-0.365706	-0.358023	-0.185529	-1.02007	-0.519747
	37	MDM363	-0.311743	-0.141845	-0.0337905	0.0853306	-0.14642	-0.242813	0.0650723	-0.724588	0.24494
	38	MDMstar221	0.0129817	0.279087	0.344971	-0.127362	0.273292	0.246922	-0.848165	-1.5343	0.174194
	39	MDMstar289	0.513837	1.29911	1.45854	1.04694	0.820292	0.690359	0.768332	-0.0968837	0.282527
	40	MDMstar309	-0.239174	-0.537043	-0.487532	-1.25131	-1.11904	-1.08405	-0.277325	-2.06605	-0.509607
	41	ssc-miR-106b	0.163017	0.380943	0.320434	-0.0783271	0.30935	0.366026	-0.133654	-0.955426	-0.729399
3	42	MDM222	0.188158	-0.203612	-0.277495	-0.0598508	-0.931504	-0.882421	0.154948	-0.732174	-0.406437
	43	MDMstar198	1.80759	0.621695	0.65904	3.00989	-0.57876	-0.588225	0.443656	0.371694	0.872149
	44	MDM178	0.429481	-0.38736	-0.377828	-0.52429	-1.0049	-0.64761	0.0974812	-0.832507	-0.401241
	45	MDM232	0.439746	0.274852	0.167533	0.197601	0.131598	0.0561901	0.354021	0.466124	0.442864
	46	MDM342	-0.442854	-0.76059	-0.710759	0.0769754	-0.919226	-0.740596	-0.00175283	-0.685993	-0.33597
	47	MDMstar121	0.116511	-0.731847	-0.620794	-1.0586	-1.05676	-1.09294	-0.0376801	-1.50885	-0.765022
	48	MDMstar288	0.790117	0.862694	0.59467	1.06424	0.216882	0.316448	1.03447	0.101823	0.854352
	49	MDMstar316	0.0106776	-0.155436	-0.100233	-0.281193	-0.754628	-0.825132	0.15638	-1.33112	0.0396777
	50	MDMstar351	1.04556	0.623747	0.599294	1.47652	-0.390622	-0.380382	0.565398	-0.339547	0.54382
	51	MDMstar363	-0.113262	-0.237812	-0.381113	-0.580371	-0.738012	-0.796902	-0.393048	-0.766374	-0.440636
	52	MDMstar371	1.2617	0.0975723	0.150576	1.99977	-1.17774	-1.20586	0.698642	-0.328025	0.256904
	53	ssc-miR-107	0.56586	0.35183	0.200532	-0.0392766	0.19906	0.0903612	0.774827	-0.122212	-0.0560113
	54	ssc-miR-296-5p	0.240474	-0.321519	-0.289426	-0.30565	-0.977769	-0.891185	-0.762216	0.137534	0.425937
	55	ssc-miR-330	0.0245045	-0.923582	-0.960604	-0.133797	-1.42407	-1.26733	0.231638	-1.18372	-0.414414
	56	ssc-miR-532-3p	1.19605	1.11626	1.11148	2.44681	0.961097	0.965617	1.79604	-0.335965	1.60065
	57	ssc-miR-744	-0.12025	-0.334185	-0.613175	-0.639765	-0.520036	-0.265975	-0.269711	-0.548398	-0.458195
	58	MDM221	-0.32079	-0.513264	-0.539169	-0.00489254	-0.653049	-0.661583	-0.393893	-0.563929	0.196274
	59	MDM293	-0.0139043	-0.0960628	-0.239364	-0.0477142	-0.148308	-0.508314	-0.251299	-0.1701	0.283452
	60	MDMstar335	0.181794	0.0565188	0.0155343	0.30246	-0.86289	-0.805757	-0.47452	0.0531266	0.211024
	61	ssc-miR-574	0.493014	0.294577	0.352978	2.04577	0.670584	0.643102	1.12912	0.663799	0.848878
	62	MDM243	0.439746	0.225811	0.167533	0.729448	0.131598	0.162578	0.154352	0.0115986	0.678477
4	63	ssc-miR-125b	0.102477	1.29273	1.2804	0.537431	2.16778	2.15492	1.12738	2.39417	0.920606
	64	ssc-miR-152	0.256449	-0.105423	0.109438	0.114479	0.720052	0.643349	0.46743	1.13583	-0.25076
	65	ssc-miR-199a-5p	-0.52752	0.245468	0.0758762	0.0180475	1.2179	1.10399	0.0103063	0.921857	-0.853915
	66	ssc-miR-23a	0.504807	1.23121	1.11221	1.1466	1.66752	1.6902	1.39003	1.79317	0.709143
	67	ssc-miR-339-2	-0.110879	0.0411219	-0.187332	0.437796	0.169956	0.270339	-0.212187	0.644006	-0.155643
	68	ssc-miR-378	0.875884	0.555634	0.610336	0.706572	1.40049	1.31136	1.22557	1.91188	0.943068
	69	MDM258	-0.000286	0.862692	0.735883	0.292098	0.341217	0.310786	0.155783	1.10059	0.418729
	70	ssc-miR-100	0.188158	0.740898	0.558448	0.377609	1.19265	1.11783	0.395292	1.05824	-0.519747
	71	ssc-miR-145	0.487723	1.52587	1.49061	1.30561	2.34604	2.30865	1.99142	2.20444	0.992449
	72	ssc-miR-151-5p	0.100958	0.354759	0.374173	0.0553726	1.13685	1.00784	0.962786	1.15748	0.236203
	73	ssc-miR-199b*	0.107346	1.15917	1.03163	0.415694	2.14869	2.0909	1.26825	2.07541	0.76626
	74	ssc-miR-23b	0.598565	0.433503	0.488497	0.917958	1.05027	1.00636	1.35423	1.25309	0.233885
	75	ssc-miR-27a	0.0558276	0.712069	0.624862	-0.0595621	1.75668	1.65685	1.50553	1.81957	0.0802281
	76	ssc-miR-27b	0.277447	0.981003	0.877285	0.645842	1.97336	1.99634	1.51243	1.87076	0.0588731
	77	ssc-miR-320	0.619919	0.485488	0.438691	0.433201	0.478689	0.426547	-0.0262308	1.42348	0.28055
	78	ssc-miR-423-5p	-0.277824	-0.354057	-0.596803	-0.719357	-0.582698	-0.533615	-0.597434	-0.256708	-0.570115
	79	ssc-miR-99b	0.410193	0.500268	0.171367	0.375483	0.457977	0.53366	0.143868	1.67026	0.670894
	80	ssc-miR-214	0.129655	-0.597613	-0.522444	0.0468514	-0.489242	-0.62998	0.214829	1.06574	-0.627677
5	81	MDM277	1.00936	1.44576	1.51383	0.854704	0.485952	0.485121	0.687057	0.116446	0.70532
	82	MDMstar115	0.476576	0.762587	0.708884	0.375269	-0.372047	-0.341746	-0.200427	-0.198769	0.281935
	83	MDM197	0.0944838	0.817634	0.847759	-0.2831	-0.20388	-0.136352	-0.134593	-1.61683	0.717181
	84	MDM238	0.234106	0.890416	0.864782	0.310574	0.457977	0.305791	-0.0245853	0.0518854	0.401908
	85	MDM253	-0.140195	-0.383725	-0.353931	-0.485475	-0.751004	-0.537578	-0.773372	-0.468122	-0.315613
	86	MDM316	0.586012	1.04152	1.04208	0.326604	0.273932	0.19573	-0.65227	-0.286045	1.52394
	87	MDM339	0.101929	0.262828	0.195545	-0.142916	-0.681185	-0.70099	-0.230104	-0.382131	0.20109
	88	MDM386	-0.672386	0.0550254	0.120832	-1.41807	-0.670964	-0.597728	-0.839166	-1.72629	-0.0986777
	89	MDMstar223	0.363981	0.380012	0.274329	-0.672919	0.0616977	0.0668723	-0.103986	0.30313	0.623753
	90	MDMstar306	0.244575	1.04264	1.05724	0.552492	0.33551	0.215322	-0.724974	-0.145676	1.19313
	91	ssc-miR-140*	0.0631322	0.115506	-1.59e-05	-0.0817834	0.0406741	0.02764	0.0297417	0.0414294	0.415135
	92	ssc-miR-361-3p	-0.140195	0.214609	0.236215	-0.347029	-0.614015	-0.57747	-0.290256	-0.921137	0.198757
	93	MDMstar136	0.308128	0.102228	0.158334	-0.372951	-0.32875	-0.310023	0.00698525	-0.426334	-0.046923
	94	ssc-miR-1306-5p	0.514834	1.25446	1.3025	1.21732	0.157509	0.257071	0.437465	0.204476	1.25353
	95	ssc-miR-130b	0.681537	0.567153	0.704713	0.185316	0.320235	0.336061	0.64024	0.914814	0.635991
6	96	ssc-miR-21	0.455769	0.816403	1.0504	0.71273	1.87954	1.90755	1.75296	0.591703	0.281448
	97	CNG66	0.419087	0.880107	0.977766	0.903523	1.107	1.07138	0.910751	0.518024	0.249313
	98	ssc-miR-195	0.0586644	0.1047	0.119088	0.261064	0.743553	0.678267	1.02252	-0.273249	0.119347
	99	ssc-miR-497	0.331264	0.451834	0.357796	0.37817	0.682462	0.523363	1.36031	0.627305	0.38453
	100	ssc-miR-720	0.365849	0.946681	0.85296	0.421725	1.41441	1.43839	0.844969	0.213552	0.236121
	101	ssc-miR-735	0.440877	0.606329	0.672982	0.81292	1.28703	1.38861	0.454082	0.0820501	-0.0167771
	102	ssc-miR-143	1.179	0.870131	0.927215	1.26809	1.30841	1.3181	2.22389	1.32115	1.23405
	103	ssc-miR-20	-0.0622992	1.03844	1.03956	0.628753	1.9648	1.77322	0.988453	0.680618	-0.0182396
	104	ssc-miR-30c	0.883819	1.37945	1.40058	1.52247	1.99007	1.91382	1.5864	1.21105	1.09756
	105	ssc-miR-361-5p	0.271559	0.325141	0.528452	0.333163	0.917567	0.789399	0.503821	0.385028	0.0402503
	106	ssc-miR-130a	-0.0319115	0.397338	0.271504	0.08028	0.952713	0.884551	0.831461	0.502683	-0.496253
	107	ssc-miR-30b	-0.474689	0.748097	0.76653	0.702836	1.53515	1.46738	1.02277	0.755201	-0.0548871
7	108	MDMstar318	0.0631322	0.686572	0.804949	0.554601	-0.256354	-0.161669	-0.843364	-0.277932	-0.174882
	109	MDMstar373	0.945437	1.01756	1.08781	1.62612	0.850657	0.758722	0.114133	-0.264256	0.872281
	110	MDM336	1.24602	1.89764	1.93626	3.08969	1.05869	1.07735	0.751166	0.501852	1.50964
	111	MDMstar197	0.863115	0.8642	0.939717	1.29416	0.950794	0.964264	-0.393893	0.123535	1.05804
	112	MDMstar312	0.744664	2.16757	1.83125	1.96697	1.04623	1.26695	-0.313412	0.66517	0.770188
	113	MDMstar338	0.557573	1.62791	1.5579	1.40575	0.711127	0.763731	0.919183	0.376248	1.151
	114	MDMstar399	0.181408	0.807006	0.901768	0.755948	0.643874	0.649297	0.0641457	0.106065	0.0233818
	115	ssc-miR-191	-0.0936265	0.0776478	0.0631326	0.110368	-0.0379803	0.0116058	-0.265108	0.297911	0.177695
	116	MDMstar314	0.147573	0.796214	0.982012	0.520153	0.233236	0.259518	-0.0413824	-0.303957	0.345676
8	117	ssc-miR-923	0.380332	0.906843	0.80511	-0.291319	0.921907	0.884551	0.163615	0.714403	0.0259743
	118	ssc-let-7a	-0.0362256	1.35068	1.36061	-0.481504	1.76393	1.73364	1.4676	0.911446	0.450562
	119	ssc-let-7d	-0.261801	1.26354	1.28242	-0.0515446	1.60839	1.5659	1.29288	1.10587	0.00320302
	120	ssc-miR-103	-0.126563	0.273688	0.309974	-0.289195	0.390851	0.360124	0.226701	0.0194126	-0.549602
	121	ssc-miR-148a	-0.232706	0.584839	0.529015	-0.378366	0.766778	0.863613	0.399797	0.00448418	-0.00745927
	122	CNG17	0.489968	1.26689	1.18637	0.984267	1.01453	1.01355	0.905042	1.07515	1.02255
	123	ssc-miR-22-3p	-0.0417153	0.732372	0.686624	-0.187557	1.38774	1.36039	0.894581	0.49169	0.247637
	124	ssc-miR-24	0.186289	0.675286	0.597336	0.0895644	0.973128	0.977481	0.741371	0.69474	0.444272
	125	ssc-miR-4335	-0.384241	1.10695	1.0265	0.112674	1.68777	1.68814	0.434452	0.993316	0.0602262
	126	ssc-miR-1274	0.119471	1.27658	1.2051	0.66999	1.93014	2.02082	0.876401	1.27225	0.705859
	127	ssc-miR-26a	-0.0818384	0.981985	0.921209	0.530448	1.45467	1.43059	0.486591	1.03211	-0.223594
	128	ssc-miR-30d	-0.186049	0.583375	0.418348	0.138603	1.02814	0.914721	0.294804	0.505132	0.0118828
	129	CYG8	0.426394	1.11081	1.07443	0.413074	1.21975	1.28083	0.0859966	1.2093	0.525456
	130	MDM310	-0.156547	0.125837	0.14005	-0.0226241	0.77408	0.786683	-0.0589144	0.312597	0.0940741
	131	ssc-miR-126-3p	0.0709868	1.44111	1.28694	0.177083	2.10229	2.14825	0.6084	1.98077	0.610611

## Sheet: statistics
C=Cluster
1way ANOVA of C1
	Data Set-A	Data Set-B	Data Set-C
Table Analyzed	C1
Kruskal-Wallis test
P value	< 0.0001
Exact or approximate P value?	Gaussian Approximation
P value summary	***
Do the medians vary signif. (P < 0.05)	Yes
Number of groups	3
Kruskal-Wallis statistic	27
Dunn's Multiple Comparison Test	Difference in rank sum	Significant? P < 0.05?	Summary
C-3h vs S-3h	-21.31	Yes	***
C-3h vs SP-3h	-23.13	Yes	***
S-3h vs SP-3h	-1.813	No	ns
1way ANOVA of C1
	Data Set-A	Data Set-B	Data Set-C
Table Analyzed	C1
Kruskal-Wallis test
P value	< 0.0001
Exact or approximate P value?	Gaussian Approximation
P value summary	***
Do the medians vary signif. (P < 0.05)	Yes
Number of groups	3
Kruskal-Wallis statistic	21.3
Dunn's Multiple Comparison Test	Difference in rank sum	Significant? P < 0.05?	Summary
C-3d vs S-3d	-19.81	Yes	***
C-3d vs SP-3d	-19.75	Yes	***
S-3d vs SP-3d	0.0625	No	ns
1way ANOVA of C1
	Data Set-A	Data Set-B	Data Set-C
Table Analyzed	C1
Kruskal-Wallis test
P value	0.0015
Exact or approximate P value?	Gaussian Approximation
P value summary	**
Do the medians vary signif. (P < 0.05)	Yes
Number of groups	3
Kruskal-Wallis statistic	13.03
Dunn's Multiple Comparison Test	Difference in rank sum	Significant? P < 0.05?	Summary
C-28d vs S-28d	10.13	No	ns
C-28d vs SP-28d	-7.688	No	ns
S-28d vs SP-28d	-17.81	Yes	***
1way ANOVA of C2
	Data Set-A	Data Set-B	Data Set-C
Table Analyzed	C2
Kruskal-Wallis test
P value	< 0.0001
Exact or approximate P value?	Gaussian Approximation
P value summary	***
Do the medians vary signif. (P < 0.05)	Yes
Number of groups	3
Kruskal-Wallis statistic	32.02
Dunn's Multiple Comparison Test	Difference in rank sum	Significant? P < 0.05?	Summary
C-3h vs S-3h	-30.96	Yes	***
C-3h vs SP-3h	-29.4	Yes	***
S-3h vs SP-3h	1.56	No	ns
1way ANOVA of C2
	Data Set-A	Data Set-B	Data Set-C
Table Analyzed	C2
Kruskal-Wallis test
P value	0.0057
Exact or approximate P value?	Gaussian Approximation
P value summary	**
Do the medians vary signif. (P < 0.05)	Yes
Number of groups	3
Kruskal-Wallis statistic	10.33
Dunn's Multiple Comparison Test	Difference in rank sum	Significant? P < 0.05?	Summary
C-3d vs S-3d	-17.92	Yes	*
C-3d vs SP-3d	-16.28	Yes	*
S-3d vs SP-3d	1.64	No	ns
1way ANOVA of C2
	Data Set-A	Data Set-B	Data Set-C
Table Analyzed	C2
Kruskal-Wallis test
P value	< 0.0001
Exact or approximate P value?	Gaussian Approximation
P value summary	***
Do the medians vary signif. (P < 0.05)	Yes
Number of groups	3
Kruskal-Wallis statistic	43.37
Dunn's Multiple Comparison Test	Difference in rank sum	Significant? P < 0.05?	Summary
C-28d vs S-28d	30.84	Yes	***
C-28d vs SP-28d	-7.44	No	ns
S-28d vs SP-28d	-38.28	Yes	***
1way ANOVA of C3
	Data Set-A	Data Set-B	Data Set-C
Table Analyzed	C3
Kruskal-Wallis test
P value	0.0367
Exact or approximate P value?	Gaussian Approximation
P value summary	*
Do the medians vary signif. (P < 0.05)	Yes
Number of groups	3
Kruskal-Wallis statistic	6.608
Dunn's Multiple Comparison Test	Difference in rank sum	Significant? P < 0.05?	Summary
C-3h vs S-3h	11.62	No	ns
C-3h vs SP-3h	13.38	No	ns
S-3h vs SP-3h	1.762	No	ns
1way ANOVA of C3
	Data Set-A	Data Set-B	Data Set-C
Table Analyzed	C3
Kruskal-Wallis test
P value	0.0029
Exact or approximate P value?	Gaussian Approximation
P value summary	**
Do the medians vary signif. (P < 0.05)	Yes
Number of groups	3
Kruskal-Wallis statistic	11.66
Dunn's Multiple Comparison Test	Difference in rank sum	Significant? P < 0.05?	Summary
C-3d vs S-3d	17.1	Yes	**
C-3d vs SP-3d	16.33	Yes	*
S-3d vs SP-3d	-0.7619	No	ns
1way ANOVA of C3
	Data Set-A	Data Set-B	Data Set-C
Table Analyzed	C3
Kruskal-Wallis test
P value	0.0065
Exact or approximate P value?	Gaussian Approximation
P value summary	**
Do the medians vary signif. (P < 0.05)	Yes
Number of groups	3
Kruskal-Wallis statistic	10.07
Dunn's Multiple Comparison Test	Difference in rank sum	Significant? P < 0.05?	Summary
C-28d vs S-28d	16.19	Yes	*
C-28d vs SP-28d	1.381	No	ns
S-28d vs SP-28d	-14.81	Yes	*
1way ANOVA of C4
	Data Set-A	Data Set-B	Data Set-C
Table Analyzed	C4
Kruskal-Wallis test
P value	0.0816
Exact or approximate P value?	Gaussian Approximation
P value summary	ns
Do the medians vary signif. (P < 0.05)	No
Number of groups	3
Kruskal-Wallis statistic	5.011
Dunn's Multiple Comparison Test	Difference in rank sum	Significant? P < 0.05?	Summary
C-3h vs S-3h	-10.83	No	ns
C-3h vs SP-3h	-9.333	No	ns
S-3h vs SP-3h	1.5	No	ns
1way ANOVA of C4
	Data Set-A	Data Set-B	Data Set-C
Table Analyzed	C4
Kruskal-Wallis test
P value	0.0116
Exact or approximate P value?	Gaussian Approximation
P value summary	*
Do the medians vary signif. (P < 0.05)	Yes
Number of groups	3
Kruskal-Wallis statistic	8.912
Dunn's Multiple Comparison Test	Difference in rank sum	Significant? P < 0.05?	Summary
C-3d vs S-3d	-14.22	Yes	*
C-3d vs SP-3d	-12.78	Yes	*
S-3d vs SP-3d	1.444	No	ns
1way ANOVA of C4
	Data Set-A	Data Set-B	Data Set-C
Table Analyzed	C4
Kruskal-Wallis test
P value	< 0.0001
Exact or approximate P value?	Gaussian Approximation
P value summary	***
Do the medians vary signif. (P < 0.05)	Yes
Number of groups	3
Kruskal-Wallis statistic	19.83
Dunn's Multiple Comparison Test	Difference in rank sum	Significant? P < 0.05?	Summary
C-28d vs S-28d	-12.5	No	ns
C-28d vs SP-28d	10.83	No	ns
S-28d vs SP-28d	23.33	Yes	***
1way ANOVA of C5
	Data Set-A	Data Set-B	Data Set-C
Table Analyzed	C5
Kruskal-Wallis test
P value	0.1422
Exact or approximate P value?	Gaussian Approximation
P value summary	ns
Do the medians vary signif. (P < 0.05)	No
Number of groups	3
Kruskal-Wallis statistic	3.901
Dunn's Multiple Comparison Test	Difference in rank sum	Significant? P < 0.05?	Summary
C-3h vs S-3h	-8.067	No	ns
C-3h vs SP-3h	-8.333	No	ns
S-3h vs SP-3h	-0.2667	No	ns
1way ANOVA of C5
	Data Set-A	Data Set-B	Data Set-C
Table Analyzed	C5
Kruskal-Wallis test
P value	0.8076
Exact or approximate P value?	Gaussian Approximation
P value summary	ns
Do the medians vary signif. (P < 0.05)	No
Number of groups	3
Kruskal-Wallis statistic	0.4274
Dunn's Multiple Comparison Test	Difference in rank sum	Significant? P < 0.05?	Summary
C-3d vs S-3d	2.867	No	ns
C-3d vs SP-3d	2.533	No	ns
S-3d vs SP-3d	-0.3333	No	ns
1way ANOVA of C5
	Data Set-A	Data Set-B	Data Set-C
Table Analyzed	C5
Kruskal-Wallis test
P value	0.0017
Exact or approximate P value?	Gaussian Approximation
P value summary	**
Do the medians vary signif. (P < 0.05)	Yes
Number of groups	3
Kruskal-Wallis statistic	12.78
Dunn's Multiple Comparison Test	Difference in rank sum	Significant? P < 0.05?	Summary
C-28d vs S-28d	1.333	No	ns
C-28d vs SP-28d	-14.13	Yes	**
S-28d vs SP-28d	-15.47	Yes	**
1way ANOVA of C6
	Data Set-A	Data Set-B	Data Set-C
Table Analyzed	C6
Kruskal-Wallis test
P value	0.0404
Exact or approximate P value?	Gaussian Approximation
P value summary	*
Do the medians vary signif. (P < 0.05)	Yes
Number of groups	3
Kruskal-Wallis statistic	6.419
Dunn's Multiple Comparison Test	Difference in rank sum	Significant? P < 0.05?	Summary
C-3h vs S-3h	-8.75	No	ns
C-3h vs SP-3h	-10	No	ns
S-3h vs SP-3h	-1.25	No	ns
1way ANOVA of C6
	Data Set-A	Data Set-B	Data Set-C
Table Analyzed	C6
Kruskal-Wallis test
P value	0.0038
Exact or approximate P value?	Gaussian Approximation
P value summary	**
Do the medians vary signif. (P < 0.05)	Yes
Number of groups	3
Kruskal-Wallis statistic	11.15
Dunn's Multiple Comparison Test	Difference in rank sum	Significant? P < 0.05?	Summary
C-3d vs S-3d	-13.08	Yes	**
C-3d vs SP-3d	-11.67	Yes	*
S-3d vs SP-3d	1.417	No	ns
1way ANOVA of C6
	Data Set-A	Data Set-B	Data Set-C
Table Analyzed	C6
Kruskal-Wallis test
P value	0.0011
Exact or approximate P value?	Gaussian Approximation
P value summary	**
Do the medians vary signif. (P < 0.05)	Yes
Number of groups	3
Kruskal-Wallis statistic	13.71
Dunn's Multiple Comparison Test	Difference in rank sum	Significant? P < 0.05?	Summary
C-28d vs S-28d	9.417	No	ns
C-28d vs SP-28d	15.83	Yes	***
S-28d vs SP-28d	6.417	No	ns
1way ANOVA of C7
	Data Set-A	Data Set-B	Data Set-C
Table Analyzed	C7
Kruskal-Wallis test
P value	0.0637
Exact or approximate P value?	Gaussian Approximation
P value summary	ns
Do the medians vary signif. (P < 0.05)	No
Number of groups	3
Kruskal-Wallis statistic	5.506
Dunn's Multiple Comparison Test	Difference in rank sum	Significant? P < 0.05?	Summary
C-3h vs S-3h	-6.778	No	ns
C-3h vs SP-3h	-8.222	No	ns
S-3h vs SP-3h	-1.444	No	ns
1way ANOVA of C7
	Data Set-A	Data Set-B	Data Set-C
Table Analyzed	C7
Kruskal-Wallis test
P value	0.2074
Exact or approximate P value?	Gaussian Approximation
P value summary	ns
Do the medians vary signif. (P < 0.05)	No
Number of groups	3
Kruskal-Wallis statistic	3.146
Dunn's Multiple Comparison Test	Difference in rank sum	Significant? P < 0.05?	Summary
C-3d vs S-3d	6.222	No	ns
C-3d vs SP-3d	5.111	No	ns
S-3d vs SP-3d	-1.111	No	ns
1way ANOVA of C7
	Data Set-A	Data Set-B	Data Set-C
Table Analyzed	C7
Kruskal-Wallis test
P value	0.0409
Exact or approximate P value?	Gaussian Approximation
P value summary	*
Do the medians vary signif. (P < 0.05)	Yes
Number of groups	3
Kruskal-Wallis statistic	6.395
Dunn's Multiple Comparison Test	Difference in rank sum	Significant? P < 0.05?	Summary
C-28d vs S-28d	-2.778	No	ns
C-28d vs SP-28d	-9.222	Yes	*
S-28d vs SP-28d	-6.444	No	ns
1way ANOVA of C8
	Data Set-A	Data Set-B	Data Set-C
Table Analyzed	C8
Kruskal-Wallis test
P value	< 0.0001
Exact or approximate P value?	Gaussian Approximation
P value summary	***
Do the medians vary signif. (P < 0.05)	Yes
Number of groups	3
Kruskal-Wallis statistic	25.38
Dunn's Multiple Comparison Test	Difference in rank sum	Significant? P < 0.05?	Summary
C-3h vs S-3h	-21.47	Yes	***
C-3h vs SP-3h	-20.33	Yes	***
S-3h vs SP-3h	1.133	No	ns
1way ANOVA of C8
	Data Set-A	Data Set-B	Data Set-C
Table Analyzed	C8
Kruskal-Wallis test
P value	< 0.0001
Exact or approximate P value?	Gaussian Approximation
P value summary	***
Do the medians vary signif. (P < 0.05)	Yes
Number of groups	3
Kruskal-Wallis statistic	25.09
Dunn's Multiple Comparison Test	Difference in rank sum	Significant? P < 0.05?	Summary
C-3d vs S-3d	-21	Yes	***
C-3d vs SP-3d	-20.6	Yes	***
S-3d vs SP-3d	0.4	No	ns
1way ANOVA of C8
	Data Set-A	Data Set-B	Data Set-C
Table Analyzed	C8
Kruskal-Wallis test
P value	0.0062
Exact or approximate P value?	Gaussian Approximation
P value summary	**
Do the medians vary signif. (P < 0.05)	Yes
Number of groups	3
Kruskal-Wallis statistic	10.16
Dunn's Multiple Comparison Test	Difference in rank sum	Significant? P < 0.05?	Summary
C-28d vs S-28d	-6.2	No	ns
C-28d vs SP-28d	9	No	ns
S-28d vs SP-28d	15.2	Yes	**
