# Supplementary material for: Intestinal Salmonella typhimurium Infection Leads to miR-29a Induced Caveolin 2 Regulation
Source: PLoS One. 2013 Jun 24;8(6):e67300. doi: 10.1371/journal.pone.0067300 (PMC3691122; doi:10.1371/journal.pone.0067300)
Supplement: Table S3 — Identified miRNA and mRNA targets (MAGIA analysis) possessing anti-correlated expression (correlation coefficient ≤ −0.5). (XLS) [file pone.0067300.s005.xls]

## Sheet: Tabelle1
Number	Gene ID	Official Symbol	potential miRNA interaction	Pearson r
1	84301	DDI2	let-7a	-0.98
2	4810	NHS	mir-93	-0.97
3	23085	ERC1	mir-24	-0.94
4	4810	NHS	mir-148a	-0.94
5	84301	DDI2	let-7d	-0.94
6	80144	FRAS1	let-7d	-0.94
7	23085	ERC1	mir-103	-0.94
8	55691	FRMD4A	mir-106b	-0.93
9	84447	SYVN1	mir-125b	-0.93
10	55066	PDPR	mir-103	-0.93
11	55066	PDPR	let-7a	-0.93
12	25960	GPR124	mir-103	-0.93
13	80144	FRAS1	let-7a	-0.92
14	64114	TMBIM1	mir-484	-0.92
15	23085	ERC1	mir-484	-0.92
16	23085	ERC1	mir-93	-0.91
17	80144	FRAS1	mir-93	-0.91
18	23085	ERC1	mir-720	-0.91
19	23085	ERC1	mir-185	-0.91
20	23085	ERC1	mir-25	-0.9
21	55066	PDPR	mir-24	-0.9
22	25960	GPR124	mir-185	-0.9
23	55066	PDPR	mir-185	-0.9
24	1739	DLG1	mir-29a	-0.9
25	23085	ERC1	mir-125b	-0.89
26	55066	PDPR	let-7d	-0.89
27	4810	NHS	mir-17	-0.87
28	23085	ERC1	mir-17	-0.87
29	23085	ERC1	mir-27a	-0.87
30	51621	KLF13	mir-143	-0.86
31	5660	PSAP	mir-214	-0.86
32	55066	PDPR	mir-15a	-0.86
33	2355	FOSL2	mir-185	-0.86
34	8884	SLC5A6	let-7d	-0.85
35	4810	NHS	mir-26a	-0.85
36	25960	GPR124	mir-15a	-0.85
37	5980	REV3L	mir-25	-0.84
38	4810	NHS	mir-106b	-0.84
39	2355	FOSL2	mir-25	-0.84
40	55066	PDPR	mir-93	-0.84
41	55066	PDPR	mir-720	-0.84
42	55066	PDPR	mir-484	-0.84
43	84447	SYVN1	mir-185	-0.83
44	25960	GPR124	mir-93	-0.82
45	25960	GPR124	mir-484	-0.82
46	4810	NHS	mir-30d	-0.82
47	55066	PDPR	mir-16	-0.82
48	55066	PDPR	mir-25	-0.82
49	80144	FRAS1	mir-125b	-0.81
50	51421	AMOTL2	mir-423-5p	-0.81
51	55066	PDPR	mir-125b	-0.81
52	23085	ERC1	mir-145	-0.81
53	25960	GPR124	mir-16	-0.81
54	5980	REV3L	mir-29a	-0.81
55	25960	GPR124	mir-30d	-0.8
56	25960	GPR124	mir-25	-0.8
57	830	CAPZA2	mir-15b	-0.8
58	80144	FRAS1	mir-29a	-0.8
59	55066	PDPR	mir-15b	-0.8
60	23085	ERC1	mir-199a-5p	-0.8
61	5980	REV3L	mir-30d	-0.79
62	8884	SLC5A6	let-7a	-0.78
63	1808	DPYSL2	mir-30c	-0.78
64	25960	GPR124	mir-15b	-0.78
65	55066	PDPR	mir-17	-0.78
66	94239	H2AFV	mir-423-5p	-0.77
67	55691	FRMD4A	mir-29a	-0.77
68	55691	FRMD4A	mir-93	-0.77
69	55066	PDPR	mir-151-5p	-0.77
70	4810	NHS	mir-27a	-0.76
71	2690	GHR	mir-15b	-0.76
72	6653	SORL1	mir-532-3p	-0.76
73	10169	SERF2	mir-423-5p	-0.76
74	23085	ERC1	mir-92a	-0.75
75	863	CBFA2T3	mir-15b	-0.75
76	55066	PDPR	mir-497	-0.75
77	1808	DPYSL2	mir-145	-0.74
78	55766	H2AFJ	mir-744	-0.74
79	84545	MRPL43	mir-92a	-0.74
80	4638	MYLK	mir-15b	-0.74
81	25960	GPR124	mir-497	-0.74
82	7862	BRPF1	mir-296-5p	-0.74
83	55349	CHDH	mir-25	-0.73
84	10221	TRIB1	mir-23b	-0.73
85	221395	GPR116	mir-152	-0.73
86	1808	DPYSL2	mir-17	-0.73
87	10238	DCAF7	mir-497	-0.72
88	4810	NHS	mir-130a	-0.72
89	1951	CELSR3	mir-423-5p	-0.72
90	80144	FRAS1	mir-145	-0.71
91	55691	FRMD4A	mir-30d	-0.71
92	1876	E2F6	mir-27b	-0.71
93	2355	FOSL2	mir-92a	-0.71
94	10628	TXNIP	mir-17	-0.71
95	3479	IGF1	mir-30c	-0.71
96	1282	COL4A1	mir-23b	-0.71
97	55740	ENAH	mir-92a	-0.7
98	23085	ERC1	mir-361-5p	-0.7
99	55349	CHDH	mir-484	-0.7
100	55691	FRMD4A	mir-17	-0.69
101	1282	COL4A1	mir-152	-0.69
102	11176	BAZ2A	mir-214	-0.69
103	4810	NHS	mir-27b	-0.69
104	55066	PDPR	mir-199a-5p	-0.69
105	1739	DLG1	mir-23a	-0.69
106	64114	TMBIM1	mir-151-5p	-0.69
107	2280	FKBP1A	mir-423-5p	-0.69
108	10628	TXNIP	mir-195	-0.68
109	55740	ENAH	mir-15a	-0.68
110	3479	IGF1	mir-361-5p	-0.68
111	10411	RAPGEF3	mir-423-5p	-0.68
112	25960	GPR124	mir-199a-5p	-0.67
113	51621	KLF13	mir-152	-0.67
114	54904	WHSC1L1	mir-130b	-0.67
115	10628	TXNIP	mir-152	-0.67
116	51421	AMOTL2	mir-744	-0.67
117	10385	BTN2A2	mir-423-5p	-0.67
118	10928	RALBP1	mir-152	-0.67
119	29942	PURG	mir-130a	-0.67
120	9811	KIAA0427	mir-92a	-0.66
121	1808	DPYSL2	mir-29a	-0.66
122	5980	REV3L	mir-145	-0.66
123	160	AP2A1	mir-296-5p	-0.66
124	10791	VAMP5	mir-152	-0.66
125	25960	GPR124	mir-145	-0.66
126	10628	TXNIP	mir-15a	-0.66
127	23326	USP22	mir-30c	-0.66
128	129303	TMEM150A	mir-145	-0.66
129	23162	MAPK8IP3	mir-378	-0.66
130	3479	IGF1	mir-195	-0.66
131	94239	H2AFV	mir-744	-0.65
132	55740	ENAH	mir-27b	-0.65
133	4810	NHS	mir-361-5p	-0.65
134	55740	ENAH	mir-195	-0.65
135	2690	GHR	let-7a	-0.65
136	55740	ENAH	mir-29a	-0.65
137	3479	IGF1	mir-21	-0.65
138	55740	ENAH	mir-145	-0.64
139	55740	ENAH	mir-30c	-0.64
140	55740	ENAH	mir-484	-0.64
141	25828	TXN2	mir-423-5p	-0.64
142	25828	TXN2	mir-15b	-0.64
143	1808	DPYSL2	mir-130a	-0.64
144	1995	ELAVL3	mir-296-5p	-0.64
145	10105	PPIF	mir-23b	-0.64
146	6601	SMARCC2	mir-145	-0.64
147	10413	YAP1	mir-15b	-0.63
148	784	CACNB3	mir-296-5p	-0.63
149	5901	RAN	mir-107	-0.63
150	55740	ENAH	mir-27a	-0.62
151	23326	USP22	mir-143	-0.62
152	55740	ENAH	mir-16	-0.62
153	10960	LMAN2	mir-23b	-0.62
154	1112	FOXN3	mir-23b	-0.62
155	9811	KIAA0427	mir-195	-0.61
156	10628	TXNIP	mir-16	-0.61
157	55740	ENAH	mir-199a-5p	-0.61
158	10628	TXNIP	mir-130a	-0.61
159	10628	TXNIP	mir-93	-0.61
160	1808	DPYSL2	mir-30d	-0.61
161	64061	TSPYL2	mir-16	-0.61
162	55740	ENAH	mir-720	-0.61
163	23162	MAPK8IP3	mir-145	-0.61
164	23162	MAPK8IP3	mir-27b	-0.61
165	64061	TSPYL2	mir-195	-0.61
166	3312	HSPA8	mir-130b	-0.61
167	221395	GPR116	mir-130a	-0.6
168	5980	REV3L	mir-92a	-0.6
169	396	ARHGDIA	mir-214	-0.6
170	51421	AMOTL2	mir-107	-0.6
171	1808	DPYSL2	mir-93	-0.6
172	283149	BCL9L	mir-23b	-0.6
173	3479	IGF1	mir-152	-0.6
174	55740	ENAH	mir-130a	-0.6
175	25960	GPR124	mir-92a	-0.6
176	55349	CHDH	mir-24	-0.59
177	10169	SERF2	mir-744	-0.59
178	4810	NHS	mir-30c	-0.59
179	64061	TSPYL2	mir-15a	-0.59
180	51621	KLF13	mir-378	-0.59
181	2280	FKBP1A	mir-15b	-0.59
182	10586	MAB21L2	mir-23b	-0.59
183	9811	KIAA0427	mir-145	-0.59
184	863	CBFA2T3	mir-423-5p	-0.59
185	1951	CELSR3	mir-99b	-0.59
186	6549	SLC9A2	mir-17	-0.59
187	84545	MRPL43	mir-125b	-0.59
188	53637	S1PR5	mir-296-5p	-0.59
189	7975	MAFK	mir-214	-0.59
190	55740	ENAH	mir-23a	-0.59
191	1611	DAP	mir-214	-0.58
192	4010	LMX1B	mir-214	-0.58
193	6549	SLC9A2	mir-25	-0.58
194	2690	GHR	let-7d	-0.58
195	55740	ENAH	mir-378	-0.58
196	22877	MLXIP	mir-214	-0.58
197	10238	DCAF7	mir-199a-5p	-0.58
198	2550	GABBR1	mir-423-5p	-0.58
199	23213	SULF1	mir-214	-0.58
200	994	CDC25B	mir-214	-0.57
201	5901	RAN	mir-106b	-0.57
202	23524	SRRM2	mir-532-3p	-0.57
203	5467	PPARD	mir-152	-0.57
204	55740	ENAH	mir-24	-0.57
205	1876	E2F6	mir-27a	-0.56
206	11083	DIDO1	mir-214	-0.56
207	10298	PAK4	mir-744	-0.56
208	1371	CPOX	mir-361-5p	-0.56
209	81786	TRIM7	mir-214	-0.56
210	23326	USP22	mir-145	-0.56
211	55740	ENAH	let-7d	-0.55
212	4983	OPHN1	mir-103	-0.55
213	55740	ENAH	mir-30d	-0.55
214	10238	DCAF7	mir-720	-0.55
215	1951	CELSR3	mir-744	-0.55
216	6549	SLC9A2	mir-93	-0.55
217	221395	GPR116	mir-148a	-0.55
218	3479	IGF1	mir-27b	-0.55
219	64061	TSPYL2	mir-130a	-0.54
220	6549	SLC9A2	mir-92a	-0.54
221	84948	TIGD5	mir-152	-0.54
222	1808	DPYSL2	mir-24	-0.54
223	414	ARSD	mir-296-5p	-0.54
224	10238	DCAF7	mir-15b	-0.53
225	10238	DCAF7	mir-24	-0.53
226	10238	DCAF7	mir-151-5p	-0.53
227	11176	BAZ2A	mir-532-3p	-0.53
228	23326	USP22	mir-199a-5p	-0.52
229	6929	TCF3	mir-532-3p	-0.52
230	10628	TXNIP	mir-148a	-0.52
231	10385	BTN2A2	mir-744	-0.52
232	55740	ENAH	mir-103	-0.52
233	10238	DCAF7	mir-29a	-0.52
234	2690	GHR	mir-16	-0.52
235	11255	HRH3	mir-423-5p	-0.52
236	55740	ENAH	mir-23b	-0.52
237	55766	H2AFJ	mir-423-5p	-0.52
238	3479	IGF1	mir-26a	-0.51
239	653121	ZBTB8A	mir-107	-0.51
240	65249	ZSWIM4	mir-296-5p	-0.51
241	4781	NFIB	mir-361-5p	-0.51
242	6528	SLC5A5	mir-744	-0.51
243	6549	SLC9A2	mir-130a	-0.5
244	55766	H2AFJ	mir-296-5p	-0.5
245	7975	MAFK	mir-532-3p	-0.5
246	25960	GPR124	mir-30c	-0.5
247	10238	DCAF7	mir-195	-0.5
248	55809	TRERF1	mir-214	-0.5
