# Supplementary material for: Intestinal Salmonella typhimurium Infection Leads to miR-29a Induced Caveolin 2 Regulation
Source: PLoS One. 2013 Jun 24;8(6):e67300. doi: 10.1371/journal.pone.0067300 (PMC3691122; doi:10.1371/journal.pone.0067300)
Supplement: Table S4 — List of oligonucleotides used in this work. (XLS) [file pone.0067300.s006.xls]

## Sheet: Tabelle1
	Gene	Oligo name	Sequence	Tm [°C]	Product size [bp]
1	RNU6	fw	CGCTTCGGCAGCACATATAC	58	89
		rev	GCTTCACGAATTTGCCTGTC
2	SNORD47	fw	TGATGTRATGATTCTGCCAAATG	56	69
		rev	CCTCAGAATCAAAATGGAACG
3	5s rRNA	fw	GCCCGATCTCGTCTGATCT	60	93
		rev	AGCCTACAGCACCCGGTATT
4	ssc-18S	fw	AATCGGTAGTAGCGACGG	60	276
		rev	AGAAAAACAAGTGGCGTTC
5	ssc-ACTB	fw	CAACTGGGACGACATGGAG	60	234
		rev	GAGTCCATCACGATGCCAG
6	ssc-CAV2	fw	CCTAACGGTGTTCCTGGCTA	59	177
		rev	GTACACAAGGGGGCAATGAC
7	ssc-CDC42	fw	ACGACCGCTGAGTTATCCAC	60	237
		rev	GCCAGCTTTTCAGCAGTCTC
8	ssc-GAPDH	fw	ATTCCACCCACGGCAAGTTC	60	225
		rev	AAGGGGCAGAGATGATGACC
9	ssc-UBC	fw	CAGTCGCTTCTGAACACTGC	60	228
		rev	AGGAGCAGAACAACCTGGAA
10	ssc-AKT3	fw	ttctctgaggaccgcacac	60	179
		rev	gtggctgcatctgtgatcc
11	ssc-BAIAP2	fw	ccgcagaagtactcggaca	60	126
		rev	gcagaacctcctcctctcct
12	ssc-COL4A1	fw	ggacagaagggtgacactgg	60	184
		rev	gtcccactggtcctctctca
13	ssc-VCL	fw	cagacctgctcctcaccttc	60	190
		rev	gtcagttcctgctgcctctc
14	hsa-miR-29a	RT6-miR-29a	TGTCAGGCAACCGTATTCACCGTGAGTGGTTAACCG	55	83
		short-miR-29a-rev	CGTCAGATGTCCGAGTAGAGGGGGAACGGCGTAGCACCATCTGAAAT
15	universal miR-Q oligos	MP fw	TGTCAGGCAACCGTATTCACC
		MP rev	CGTCAGATGTCCGAGTAGAGG
16	hsaCAV2-s		GGCCGCCTATTAATGTCTCACTTTACTTTCAAGTAATATTGGTGCTATTTAC
17	hsaCAV2-as		CGGATAATTACAGAGTGAAATGAAAGTTCATTATAACCACGATAAATGAGCT
18	hsaCAV2m-s		GGCCGCCTATTAATGTCTCACTTTACTTTCAAGTAATATCAACCGATTTTAC
19	hsaCAV2m-as		CGGATAATTACAGAGTGAAATGAAAGTTCATTATAGTTGGCTAAAATGAGCT
20	sscCAV2-s		GGCCGCTCCTATTGATTTTTCACTACCTTCAAGTAATATTGGTGCTATTCAC
21	sscCAV2-as		CGAGGATAACTAAAAAGTGATGGAAGTTCATTATAACCACGATAAGTGAGCT
22	sscCAV2m-s		GGCCGCTCCTATTGATTTTTCACTACCTTCAAGTAATATCAACCGATTTCAC
23	sscCAV2m-as		CGAGGATAACTAAAAAGTGATGGAAGTTCATTATAGTTGGCTAAAGTGAGCT
